# Supplementary material for: Children Can Implicitly, but Not Voluntarily, Direct Attention in Time
Source: PLoS One. 2015 Apr 16;10(4):e0123625. doi: 10.1371/journal.pone.0123625 (PMC4399911; doi:10.1371/journal.pone.0123625)
Supplement: S1 Dataset — (XLSX) [file pone.0123625.s001.xlsx]

## Sheet: Demographics
	1 = adult 2 = child		1 = male 2 = female
ID	Group	Age	Sex	Hand
1	1	40	2	Right
2	1	30	2	Right
3	1	34	1	Right
4	1	26	2	Right
5	1	29	2	Right
6	1	36	2	Right
7	1	35	1	Left
8	1	27	2	Right
9	1	26	2	Left
10	1	32	2	Right
11	1	28	2	Right
12	1	29	1	Right
13	1	30	1	Right
14	1	26	2	Right
15	1	38	2	Right
16	1	43	2	Right
17	1	35	2	Right
18	1	27	1	Right
19	1	29	2	Right
20	1	20	2	Right
21	1	35	2	Right
22	1	19	1	Left
23	1	19	1	Right
24	1	19	2	Right
25	1	20	2	Right
26	1	21	2	Right
27	1	18	2	Right
28	1	18	1	Right
29	1	18	2	Right
30	1	18	2	Right
31	1	18	2	Right
32	1	19	2	Right
33	2	13	2	Right
34	2	10	2	Right
35	2	13	2	Right
36	2	10	2	Right
37	2	10	2	Right
38	2	11	2	Right
39	2	13	2	Right
40	2	10	2	Right
41	2	9	1	Right
42	2	8	1	Right
43	2	7	1	Right
44	2	10	1	Right
45	2	12	1	Right
46	2	13	1	Right
47	2	12	1	Right
48	2	9	1	Right
49	2	13	1	Left
50	2	10	1	Right
51	2	12	1	Right
52	2	13	1	Right
53	2	8	1	Right
54	2	11	1	Left
55	2	11	1	Right
56	2	10	2	Right
57	2	13	1	Right
58	2	13	1	Right
59	2	12	1	Left
60	2	12	2	Right
61	2	6	2	Right
62	2	16	1	Right

## Sheet: 1
Subject	Age	Handedness	Sex	Trial	Delay	ISI_value	Running[Trial]	Target.RT	Validity
222	40	right	female	1	1100	700	realtrialneutral	305	neutral
222	40	right	female	2	500	700	realtrialneutral	433	neutral
222	40	right	female	3	1100	800	realtrialneutral	270	neutral
222	40	right	female	4	500	900	realtrialneutral	391	neutral
222	40	right	female	5	1100	600	realtrialneutral	334	neutral
222	40	right	female	6	1100	800	realtrialneutral	272	neutral
222	40	right	female	7	500	700	realtrialneutral	336	neutral
222	40	right	female	8	1100	600	realtrialneutral	313	neutral
222	40	right	female	9	1100	900	realtrialneutral	343	neutral
222	40	right	female	10	500	700	realtrialneutral	470	neutral
222	40	right	female	11	1100	800	realtrialneutral	305	neutral
222	40	right	female	12	500	900	realtrialneutral	424	neutral
222	40	right	female	13	500	900	realtrialneutral	362	neutral
222	40	right	female	14	1100	1000	realtrialneutral	306	neutral
222	40	right	female	15	500	600	realtrialneutral	325	neutral
222	40	right	female	16	500	1000	realtrialneutral	344	neutral
222	40	right	female	17	500	1000	realtrialneutral1	328	neutral
222	40	right	female	18	1100	600	realtrialneutral1	338	neutral
222	40	right	female	19	500	700	realtrialneutral1	384	neutral
222	40	right	female	20	1100	700	realtrialneutral1	276	neutral
222	40	right	female	21	500	900	realtrialneutral1	348	neutral
222	40	right	female	22	1100	600	realtrialneutral1	277	neutral
222	40	right	female	23	500	900	realtrialneutral1	365	neutral
222	40	right	female	24	1100	700	realtrialneutral1	289	neutral
222	40	right	female	25	1100	1000	realtrialneutral1	317	neutral
222	40	right	female	26	1100	800	realtrialneutral1	303	neutral
222	40	right	female	27	500	1000	realtrialneutral1	370	neutral
222	40	right	female	28	500	1000	realtrialneutral1	355	neutral
222	40	right	female	29	1100	800	realtrialneutral1	340	neutral
222	40	right	female	30	500	1000	realtrialneutral1	357	neutral
222	40	right	female	31	500	800	realtrialneutral1	286	neutral
222	40	right	female	32	1100	600	realtrialneutral1	266	neutral
222	40	right	female	33	1100	600	realtrialneutral2	334	neutral
222	40	right	female	34	500	800	realtrialneutral2	312	neutral
222	40	right	female	35	1100	1000	realtrialneutral2	290	neutral
222	40	right	female	36	500	800	realtrialneutral2	413	neutral
222	40	right	female	37	1100	700	realtrialneutral2	304	neutral
222	40	right	female	38	500	900	realtrialneutral2	296	neutral
222	40	right	female	39	1100	600	realtrialneutral2	291	neutral
222	40	right	female	40	500	900	realtrialneutral2	346	neutral
222	40	right	female	41	1100	900	realtrialneutral2	263	neutral
222	40	right	female	42	500	800	realtrialneutral2	420	neutral
222	40	right	female	43	500	600	realtrialneutral2	738	neutral
222	40	right	female	44	1100	700	realtrialneutral2	328	neutral
222	40	right	female	45	1100	1000	realtrialneutral2	273	neutral
222	40	right	female	46	500	700	realtrialneutral2	385	neutral
222	40	right	female	47	500	800	realtrialneutral2	426	neutral
222	40	right	female	48	1100	800	realtrialneutral2	248	neutral
222	40	right	female	1	1100	800	realtrialNoCue1	445	nocue
222	40	right	female	2	1100	1000	realtrialNoCue1	258	nocue
222	40	right	female	3	1100	600	realtrialNoCue1	286	nocue
222	40	right	female	4	500	1000	realtrialNoCue1	274	nocue
222	40	right	female	5	1100	600	realtrialNoCue1	302	nocue
222	40	right	female	6	500	1000	realtrialNoCue1	304	nocue
222	40	right	female	7	500	800	realtrialNoCue1	300	nocue
222	40	right	female	8	1100	600	realtrialNoCue1	246	nocue
222	40	right	female	9	500	800	realtrialNoCue1	340	nocue
222	40	right	female	10	1100	600	realtrialNoCue1	301	nocue
222	40	right	female	11	500	600	realtrialNoCue1	560	nocue
222	40	right	female	12	500	1000	realtrialNoCue1	297	nocue
222	40	right	female	13	500	900	realtrialNoCue1	320	nocue
222	40	right	female	14	1100	900	realtrialNoCue1	286	nocue
222	40	right	female	15	500	600	realtrialNoCue1	418	nocue
222	40	right	female	16	1100	900	realtrialNoCue1	301	nocue
222	40	right	female	17	1100	1000	realtrialNoCue1	318	nocue
222	40	right	female	18	500	700	realtrialNoCue1	349	nocue
222	40	right	female	19	1100	700	realtrialNoCue1	386	nocue
222	40	right	female	20	1100	1000	realtrialNoCue1	345	nocue
222	40	right	female	21	1100	1000	realtrialNoCue1	274	nocue
222	40	right	female	22	500	700	realtrialNoCue1	450	nocue
222	40	right	female	23	1100	900	realtrialNoCue1	283	nocue
222	40	right	female	24	500	700	realtrialNoCue1	395	nocue
222	40	right	female	25	1100	900	realtrialNoCue1	246	nocue
222	40	right	female	26	1100	700	realtrialNoCue1	303	nocue
222	40	right	female	27	1100	700	realtrialNoCue1	278	nocue
222	40	right	female	28	500	800	realtrialNoCue1	338	nocue
222	40	right	female	29	500	600	realtrialNoCue1	372	nocue
222	40	right	female	30	500	800	realtrialNoCue1	365	nocue
222	40	right	female	31	500	900	realtrialNoCue1	321	nocue
222	40	right	female	32	500	900	realtrialNoCue1	312	nocue
222	40	right	female	33	1100	1000	realtrialNoCue1	343	nocue
222	40	right	female	34	1100	1000	realtrialNoCue1	288	nocue
222	40	right	female	35	500	1000	realtrialNoCue1	307	nocue
222	40	right	female	36	1100	800	realtrialNoCue1	310	nocue
222	40	right	female	37	1100	600	realtrialNoCue1	304	nocue
222	40	right	female	38	500	800	realtrialNoCue1	396	nocue
222	40	right	female	39	1100	600	realtrialNoCue1	323	nocue
222	40	right	female	40	500	700	realtrialNoCue1	385	nocue
222	40	right	female	41	1100	1000	realtrialNoCue1	313	nocue
222	40	right	female	42	500	700	realtrialNoCue1	0	nocue
222	40	right	female	43	500	700	realtrialNoCue1	514	nocue
222	40	right	female	44	500	700	realtrialNoCue1	361	nocue
222	40	right	female	45	500	800	realtrialNoCue1	306	nocue
222	40	right	female	46	1100	700	realtrialNoCue1	345	nocue
222	40	right	female	47	500	700	realtrialNoCue1	390	nocue
222	40	right	female	48	1100	900	realtrialNoCue1	273	nocue
222	40	right	female	1	500	700	temporal1	312	Valid
222	40	right	female	2	500	900	temporal1	270	Valid
222	40	right	female	3	500	700	temporal1	336	Invalid
222	40	right	female	4	1100	800	temporal1	368	Valid
222	40	right	female	5	500	1000	temporal1	273	Valid
222	40	right	female	6	500	1000	temporal1	309	Invalid
222	40	right	female	7	1100	800	temporal1	263	Valid
222	40	right	female	8	1100	1000	temporal1	339	Valid
222	40	right	female	9	500	600	temporal1	389	Invalid
222	40	right	female	10	500	600	temporal1	261	Valid
222	40	right	female	11	1100	900	temporal1	294	Valid
222	40	right	female	12	1100	900	temporal1	325	Invalid
222	40	right	female	13	1100	600	temporal1	271	Valid
222	40	right	female	14	500	800	temporal1	267	Valid
222	40	right	female	15	1100	600	temporal1	264	Valid
222	40	right	female	16	500	900	temporal1	256	Valid
222	40	right	female	17	1100	600	temporal1	301	Valid
222	40	right	female	18	1100	900	temporal1	252	Valid
222	40	right	female	19	500	900	temporal1	310	Valid
222	40	right	female	20	500	1000	temporal1	360	Valid
222	40	right	female	21	1100	800	temporal1	233	Valid
222	40	right	female	22	1100	800	temporal1	238	Invalid
222	40	right	female	23	500	600	temporal1	292	Valid
222	40	right	female	24	500	900	temporal1	252	Valid
222	40	right	female	25	1100	900	temporal1	285	Invalid
222	40	right	female	26	500	600	temporal1	321	Invalid
222	40	right	female	27	1100	900	temporal1	287	Valid
222	40	right	female	28	1100	1000	temporal1	283	Valid
222	40	right	female	29	1100	1000	temporal1	262	Valid
222	40	right	female	30	1100	700	temporal1	335	Valid
222	40	right	female	31	1100	900	temporal1	364	Valid
222	40	right	female	32	500	700	temporal1	249	Valid
222	40	right	female	33	500	700	temporal1	298	Valid
222	40	right	female	34	1100	800	temporal1	286	Valid
222	40	right	female	35	500	1000	temporal1	337	Valid
222	40	right	female	36	1100	700	temporal1	279	Invalid
222	40	right	female	37	500	600	temporal1	331	Valid
222	40	right	female	38	500	900	temporal1	289	Valid
222	40	right	female	39	500	600	temporal1	309	Valid
222	40	right	female	40	1100	1000	temporal1	255	Valid
222	40	right	female	41	500	800	temporal2	290	Valid
222	40	right	female	42	500	800	temporal2	365	Valid
222	40	right	female	43	500	800	temporal2	342	Valid
222	40	right	female	44	1100	900	temporal2	275	Invalid
222	40	right	female	45	1100	800	temporal2	311	Valid
222	40	right	female	46	500	800	temporal2	306	Valid
222	40	right	female	47	500	700	temporal2	257	Valid
222	40	right	female	48	1100	600	temporal2	237	Valid
222	40	right	female	49	1100	1000	temporal2	284	Invalid
222	40	right	female	50	1100	700	temporal2	276	Valid
222	40	right	female	51	1100	800	temporal2	247	Invalid
222	40	right	female	52	1100	900	temporal2	248	Valid
222	40	right	female	53	500	1000	temporal2	268	Valid
222	40	right	female	54	1100	900	temporal2	301	Valid
222	40	right	female	55	500	600	temporal2	288	Valid
222	40	right	female	56	500	1000	temporal2	276	Invalid
222	40	right	female	57	1100	600	temporal2	256	Valid
222	40	right	female	58	500	700	temporal2	337	Invalid
222	40	right	female	59	1100	900	temporal2	255	Valid
222	40	right	female	60	500	1000	temporal2	260	Valid
222	40	right	female	61	1100	700	temporal2	253	Invalid
222	40	right	female	62	1100	600	temporal2	234	Valid
222	40	right	female	63	1100	800	temporal2	256	Valid
222	40	right	female	64	500	600	temporal2	293	Valid
222	40	right	female	65	1100	900	temporal2	276	Valid
222	40	right	female	66	1100	900	temporal2	260	Valid
222	40	right	female	67	1100	800	temporal2	312	Valid
222	40	right	female	68	1100	800	temporal2	234	Valid
222	40	right	female	69	500	600	temporal2	256	Valid
222	40	right	female	70	1100	900	temporal2	289	Valid
222	40	right	female	71	500	600	temporal2	229	Valid
222	40	right	female	72	500	700	temporal2	328	Invalid
222	40	right	female	73	500	1000	temporal2	361	Valid
222	40	right	female	74	1100	700	temporal2	286	Valid
222	40	right	female	75	500	1000	temporal2	274	Valid
222	40	right	female	76	500	1000	temporal2	294	Valid
222	40	right	female	77	500	600	temporal2	297	Valid
222	40	right	female	78	1100	600	temporal2	260	Valid
222	40	right	female	79	500	800	temporal2	321	Invalid
222	40	right	female	80	500	1000	temporal2	259	Valid
222	40	right	female	81	1100	700	temporal3	231	Valid
222	40	right	female	82	1100	800	temporal3	252	Valid
222	40	right	female	83	500	900	temporal3	262	Valid
222	40	right	female	84	500	900	temporal3	254	Valid
222	40	right	female	85	500	1000	temporal3	356	Valid
222	40	right	female	86	500	600	temporal3	293	Valid
222	40	right	female	87	1100	800	temporal3	312	Valid
222	40	right	female	88	1100	900	temporal3	262	Valid
222	40	right	female	89	500	1000	temporal3	315	Valid
222	40	right	female	90	1100	700	temporal3	257	Valid
222	40	right	female	91	1100	800	temporal3	294	Valid
222	40	right	female	92	500	600	temporal3	281	Valid
222	40	right	female	93	1100	700	temporal3	289	Invalid
222	40	right	female	94	500	800	temporal3	349	Valid
222	40	right	female	95	1100	900	temporal3	346	Valid
222	40	right	female	96	500	700	temporal3	343	Invalid
222	40	right	female	97	1100	600	temporal3	304	Valid
222	40	right	female	98	1100	900	temporal3	287	Invalid
222	40	right	female	99	1100	600	temporal3	331	Valid
222	40	right	female	100	500	1000	temporal3	269	Valid
222	40	right	female	101	500	1000	temporal3	289	Valid
222	40	right	female	102	1100	700	temporal3	264	Valid
222	40	right	female	103	500	700	temporal3	297	Valid
222	40	right	female	104	500	800	temporal3	308	Invalid
222	40	right	female	105	1100	1000	temporal3	286	Invalid
222	40	right	female	106	500	900	temporal3	310	Valid
222	40	right	female	107	1100	900	temporal3	309	Valid
222	40	right	female	108	1100	900	temporal3	275	Invalid
222	40	right	female	109	500	1000	temporal3	279	Valid
222	40	right	female	110	500	700	temporal3	327	Invalid
222	40	right	female	111	500	600	temporal3	281	Valid
222	40	right	female	112	1100	900	temporal3	249	Valid
222	40	right	female	113	1100	1000	temporal3	246	Valid
222	40	right	female	114	500	900	temporal3	367	Invalid
222	40	right	female	115	1100	700	temporal3	291	Valid
222	40	right	female	116	500	900	temporal3	283	Valid
222	40	right	female	117	1100	800	temporal3	270	Valid
222	40	right	female	118	1100	600	temporal3	267	Valid
222	40	right	female	119	500	1000	temporal3	255	Valid
222	40	right	female	120	500	800	temporal3	301	Valid
222	40	right	female	1	500	600	SpaceExp	0	Invalid
222	40	right	female	2	500	800	SpaceExp	286	Valid
222	40	right	female	3	1100	800	SpaceExp	274	Valid
222	40	right	female	4	1100	1000	SpaceExp	350	Valid
222	40	right	female	5	1100	700	SpaceExp	387	Invalid
222	40	right	female	6	500	600	SpaceExp	563	Valid
222	40	right	female	7	500	800	SpaceExp	355	Valid
222	40	right	female	8	1100	600	SpaceExp	348	Invalid
222	40	right	female	9	500	600	SpaceExp	462	Valid
222	40	right	female	10	1100	600	SpaceExp	290	Valid
222	40	right	female	11	1100	800	SpaceExp	357	Invalid
222	40	right	female	12	1100	600	SpaceExp	302	Valid
222	40	right	female	13	500	800	SpaceExp	378	Valid
222	40	right	female	14	1100	900	SpaceExp	293	Valid
222	40	right	female	15	1100	800	SpaceExp	312	Valid
222	40	right	female	16	1100	1000	SpaceExp	355	Valid
222	40	right	female	17	500	700	SpaceExp	560	Invalid
222	40	right	female	18	500	700	SpaceExp	357	Valid
222	40	right	female	19	1100	700	SpaceExp	281	Valid
222	40	right	female	20	500	1000	SpaceExp	317	Valid
222	40	right	female	21	1100	700	SpaceExp	244	Valid
222	40	right	female	22	500	700	SpaceExp	373	Valid
222	40	right	female	23	500	900	SpaceExp	297	Valid
222	40	right	female	24	1100	1000	SpaceExp	261	Valid
222	40	right	female	25	1100	600	SpaceExp	273	Valid
222	40	right	female	26	1100	1000	SpaceExp	317	Valid
222	40	right	female	27	1100	900	SpaceExp	236	Valid
222	40	right	female	28	500	900	SpaceExp	342	Valid
222	40	right	female	29	500	800	SpaceExp	591	Invalid
222	40	right	female	30	500	600	SpaceExp	550	Valid
222	40	right	female	31	1100	800	SpaceExp	270	Valid
222	40	right	female	32	500	800	SpaceExp	347	Valid
222	40	right	female	33	1100	800	SpaceExp	284	Valid
222	40	right	female	34	500	700	SpaceExp	412	Valid
222	40	right	female	35	500	900	SpaceExp	319	Valid
222	40	right	female	36	500	600	SpaceExp	337	Invalid
222	40	right	female	37	1100	700	SpaceExp	295	Invalid
222	40	right	female	38	1100	900	SpaceExp	438	Valid
222	40	right	female	39	500	600	SpaceExp	404	Valid
222	40	right	female	40	500	700	SpaceExp	335	Valid
222	40	right	female	41	1100	900	SpaceExp1	275	Valid
222	40	right	female	42	500	700	SpaceExp1	403	Valid
222	40	right	female	43	500	700	SpaceExp1	286	Valid
222	40	right	female	44	500	1000	SpaceExp1	290	Valid
222	40	right	female	45	1100	800	SpaceExp1	277	Valid
222	40	right	female	46	500	1000	SpaceExp1	346	Invalid
222	40	right	female	47	500	600	SpaceExp1	379	Valid
222	40	right	female	48	1100	900	SpaceExp1	295	Invalid
222	40	right	female	49	1100	600	SpaceExp1	434	Valid
222	40	right	female	50	1100	700	SpaceExp1	324	Valid
222	40	right	female	51	1100	1000	SpaceExp1	349	Invalid
222	40	right	female	52	500	700	SpaceExp1	331	Valid
222	40	right	female	53	1100	1000	SpaceExp1	293	Invalid
222	40	right	female	54	1100	700	SpaceExp1	412	Valid
222	40	right	female	55	500	600	SpaceExp1	491	Valid
222	40	right	female	56	1100	800	SpaceExp1	342	Valid
222	40	right	female	57	1100	1000	SpaceExp1	271	Valid
222	40	right	female	58	1100	900	SpaceExp1	319	Valid
222	40	right	female	59	1100	800	SpaceExp1	225	Valid
222	40	right	female	60	1100	900	SpaceExp1	275	Valid
222	40	right	female	61	1100	800	SpaceExp1	391	Valid
222	40	right	female	62	500	1000	SpaceExp1	438	Valid
222	40	right	female	63	1100	600	SpaceExp1	332	Valid
222	40	right	female	64	500	1000	SpaceExp1	430	Valid
222	40	right	female	65	500	900	SpaceExp1	543	Invalid
222	40	right	female	66	1100	600	SpaceExp1	369	Invalid
222	40	right	female	67	1100	900	SpaceExp1	285	Valid
222	40	right	female	68	500	800	SpaceExp1	377	Invalid
222	40	right	female	69	500	700	SpaceExp1	341	Valid
222	40	right	female	70	500	900	SpaceExp1	298	Valid
222	40	right	female	71	500	600	SpaceExp1	365	Valid
222	40	right	female	72	500	1000	SpaceExp1	334	Valid
222	40	right	female	73	1100	800	SpaceExp1	240	Valid
222	40	right	female	74	1100	1000	SpaceExp1	0	Valid
222	40	right	female	75	500	700	SpaceExp1	264	Valid
222	40	right	female	76	500	600	SpaceExp1	365	Valid
222	40	right	female	77	500	700	SpaceExp1	440	Invalid
222	40	right	female	78	500	800	SpaceExp1	318	Valid
222	40	right	female	79	1100	1000	SpaceExp1	361	Valid
222	40	right	female	80	500	700	SpaceExp1	357	Valid
222	40	right	female	81	500	1000	SpaceExp2	330	Valid
222	40	right	female	82	1100	1000	SpaceExp2	260	Valid
222	40	right	female	83	500	600	SpaceExp2	344	Valid
222	40	right	female	84	1100	700	SpaceExp2	253	Valid
222	40	right	female	85	1100	1000	SpaceExp2	314	Valid
222	40	right	female	86	1100	900	SpaceExp2	281	Valid
222	40	right	female	87	500	800	SpaceExp2	341	Valid
222	40	right	female	88	1100	700	SpaceExp2	250	Valid
222	40	right	female	89	1100	1000	SpaceExp2	311	Invalid
222	40	right	female	90	1100	700	SpaceExp2	253	Valid
222	40	right	female	91	1100	1000	SpaceExp2	314	Invalid
222	40	right	female	92	500	800	SpaceExp2	373	Valid
222	40	right	female	93	1100	700	SpaceExp2	265	Valid
222	40	right	female	94	1100	900	SpaceExp2	234	Valid
222	40	right	female	95	1100	900	SpaceExp2	235	Valid
222	40	right	female	96	500	600	SpaceExp2	401	Valid
222	40	right	female	97	1100	800	SpaceExp2	272	Valid
222	40	right	female	98	500	900	SpaceExp2	313	Valid
222	40	right	female	99	500	600	SpaceExp2	380	Valid
222	40	right	female	100	500	600	SpaceExp2	300	Valid
222	40	right	female	101	500	800	SpaceExp2	343	Valid
222	40	right	female	102	1100	900	SpaceExp2	244	Valid
222	40	right	female	103	500	800	SpaceExp2	385	Invalid
222	40	right	female	104	500	600	SpaceExp2	353	Valid
222	40	right	female	105	1100	600	SpaceExp2	282	Valid
222	40	right	female	106	500	600	SpaceExp2	334	Valid
222	40	right	female	107	500	1000	SpaceExp2	320	Valid
222	40	right	female	108	1100	1000	SpaceExp2	283	Valid
222	40	right	female	109	500	700	SpaceExp2	411	Valid
222	40	right	female	110	1100	1000	SpaceExp2	305	Invalid
222	40	right	female	111	1100	700	SpaceExp2	280	Invalid
222	40	right	female	112	1100	900	SpaceExp2	264	Valid
222	40	right	female	113	1100	1000	SpaceExp2	260	Valid
222	40	right	female	114	500	600	SpaceExp2	441	Valid
222	40	right	female	115	500	700	SpaceExp2	386	Invalid
222	40	right	female	116	500	1000	SpaceExp2	386	Valid
222	40	right	female	117	1100	800	SpaceExp2	33	Valid
222	40	right	female	118	500	900	SpaceExp2	276	Valid
222	40	right	female	119	500	900	SpaceExp2	348	Invalid
222	40	right	female	120	500	800	SpaceExp2	277	Invalid

## Sheet: 2
Subject	Age	Handedness	Sex	Trial	Delay	ISI_value	Running[Trial]	Target.RT	Validity
1	30	right	female	1	500	1000	SpaceExp	308	Invalid
1	30	right	female	2	500	800	SpaceExp	607	Valid
1	30	right	female	3	1100	900	SpaceExp	337	Valid
1	30	right	female	4	500	700	SpaceExp	416	Valid
1	30	right	female	5	500	600	SpaceExp	302	Valid
1	30	right	female	6	1100	600	SpaceExp	297	Valid
1	30	right	female	7	500	700	SpaceExp	281	Valid
1	30	right	female	8	1100	700	SpaceExp	289	Valid
1	30	right	female	9	1100	600	SpaceExp	252	Valid
1	30	right	female	10	1100	900	SpaceExp	285	Valid
1	30	right	female	11	1100	1000	SpaceExp	265	Valid
1	30	right	female	12	500	800	SpaceExp	518	Invalid
1	30	right	female	13	500	600	SpaceExp	352	Valid
1	30	right	female	14	1100	1000	SpaceExp	153	Invalid
1	30	right	female	15	1100	1000	SpaceExp	330	Invalid
1	30	right	female	16	500	800	SpaceExp	564	Valid
1	30	right	female	17	1100	700	SpaceExp	288	Valid
1	30	right	female	18	1100	700	SpaceExp	376	Invalid
1	30	right	female	19	1100	700	SpaceExp	396	Valid
1	30	right	female	20	500	1000	SpaceExp	347	Valid
1	30	right	female	21	1100	900	SpaceExp	344	Valid
1	30	right	female	22	500	700	SpaceExp	469	Valid
1	30	right	female	23	500	600	SpaceExp	386	Valid
1	30	right	female	24	500	800	SpaceExp	298	Valid
1	30	right	female	25	500	600	SpaceExp	317	Valid
1	30	right	female	26	500	600	SpaceExp	320	Valid
1	30	right	female	27	500	800	SpaceExp	331	Valid
1	30	right	female	28	1100	900	SpaceExp	312	Valid
1	30	right	female	29	500	1000	SpaceExp	299	Valid
1	30	right	female	30	1100	1000	SpaceExp	246	Valid
1	30	right	female	31	1100	800	SpaceExp	363	Invalid
1	30	right	female	32	1100	900	SpaceExp	279	Valid
1	30	right	female	33	500	900	SpaceExp	335	Valid
1	30	right	female	34	500	1000	SpaceExp	305	Invalid
1	30	right	female	35	1100	900	SpaceExp	304	Valid
1	30	right	female	36	500	800	SpaceExp	315	Valid
1	30	right	female	37	500	600	SpaceExp	318	Invalid
1	30	right	female	38	1100	700	SpaceExp	308	Valid
1	30	right	female	39	1100	800	SpaceExp	247	Valid
1	30	right	female	40	1100	900	SpaceExp	296	Valid
1	30	right	female	41	1100	700	SpaceExp1	411	Valid
1	30	right	female	42	500	600	SpaceExp1	490	Valid
1	30	right	female	43	500	800	SpaceExp1	301	Valid
1	30	right	female	44	1100	800	SpaceExp1	321	Invalid
1	30	right	female	45	1100	700	SpaceExp1	327	Invalid
1	30	right	female	46	1100	700	SpaceExp1	365	Valid
1	30	right	female	47	500	600	SpaceExp1	365	Valid
1	30	right	female	48	500	900	SpaceExp1	274	Valid
1	30	right	female	49	1100	700	SpaceExp1	282	Invalid
1	30	right	female	50	500	900	SpaceExp1	306	Valid
1	30	right	female	51	500	900	SpaceExp1	281	Valid
1	30	right	female	52	500	800	SpaceExp1	293	Valid
1	30	right	female	53	500	700	SpaceExp1	308	Valid
1	30	right	female	54	1100	900	SpaceExp1	275	Valid
1	30	right	female	55	500	600	SpaceExp1	487	Invalid
1	30	right	female	56	500	800	SpaceExp1	362	Valid
1	30	right	female	57	1100	600	SpaceExp1	211	Valid
1	30	right	female	58	1100	800	SpaceExp1	409	Valid
1	30	right	female	59	1100	1000	SpaceExp1	368	Valid
1	30	right	female	60	500	900	SpaceExp1	324	Valid
1	30	right	female	61	1100	700	SpaceExp1	282	Valid
1	30	right	female	62	1100	600	SpaceExp1	294	Valid
1	30	right	female	63	500	1000	SpaceExp1	281	Valid
1	30	right	female	64	500	600	SpaceExp1	269	Valid
1	30	right	female	65	1100	1000	SpaceExp1	249	Valid
1	30	right	female	66	1100	1000	SpaceExp1	262	Valid
1	30	right	female	67	500	1000	SpaceExp1	283	Valid
1	30	right	female	68	500	1000	SpaceExp1	415	Invalid
1	30	right	female	69	500	900	SpaceExp1	353	Invalid
1	30	right	female	70	1100	600	SpaceExp1	362	Invalid
1	30	right	female	71	500	700	SpaceExp1	343	Valid
1	30	right	female	72	1100	800	SpaceExp1	296	Valid
1	30	right	female	73	500	600	SpaceExp1	331	Invalid
1	30	right	female	74	1100	1000	SpaceExp1	245	Valid
1	30	right	female	75	1100	800	SpaceExp1	346	Valid
1	30	right	female	76	1100	800	SpaceExp1	283	Valid
1	30	right	female	77	1100	700	SpaceExp1	323	Valid
1	30	right	female	78	500	1000	SpaceExp1	309	Valid
1	30	right	female	79	500	900	SpaceExp1	252	Valid
1	30	right	female	80	1100	900	SpaceExp1	285	Valid
1	30	right	female	81	1100	900	SpaceExp2	517	Valid
1	30	right	female	82	500	700	SpaceExp2	348	Valid
1	30	right	female	83	1100	800	SpaceExp2	285	Valid
1	30	right	female	84	500	700	SpaceExp2	253	Valid
1	30	right	female	85	500	1000	SpaceExp2	0	Invalid
1	30	right	female	86	500	700	SpaceExp2	285	Invalid
1	30	right	female	87	500	700	SpaceExp2	349	Valid
1	30	right	female	88	1100	900	SpaceExp2	458	Valid
1	30	right	female	89	500	700	SpaceExp2	339	Valid
1	30	right	female	90	500	800	SpaceExp2	285	Valid
1	30	right	female	91	1100	900	SpaceExp2	284	Invalid
1	30	right	female	92	1100	600	SpaceExp2	280	Valid
1	30	right	female	93	1100	900	SpaceExp2	296	Valid
1	30	right	female	94	500	1000	SpaceExp2	299	Valid
1	30	right	female	95	1100	600	SpaceExp2	310	Invalid
1	30	right	female	96	1100	600	SpaceExp2	320	Valid
1	30	right	female	97	500	700	SpaceExp2	303	Valid
1	30	right	female	98	1100	600	SpaceExp2	298	Valid
1	30	right	female	99	500	1000	SpaceExp2	333	Valid
1	30	right	female	100	500	900	SpaceExp2	339	Invalid
1	30	right	female	101	1100	600	SpaceExp2	253	Valid
1	30	right	female	102	1100	700	SpaceExp2	294	Invalid
1	30	right	female	103	1100	1000	SpaceExp2	321	Valid
1	30	right	female	104	500	800	SpaceExp2	348	Valid
1	30	right	female	105	500	1000	SpaceExp2	0	Valid
1	30	right	female	106	500	800	SpaceExp2	260	Valid
1	30	right	female	107	500	1000	SpaceExp2	264	Valid
1	30	right	female	108	500	900	SpaceExp2	289	Valid
1	30	right	female	109	1100	800	SpaceExp2	277	Valid
1	30	right	female	110	500	600	SpaceExp2	377	Valid
1	30	right	female	111	1100	800	SpaceExp2	312	Valid
1	30	right	female	112	1100	700	SpaceExp2	319	Valid
1	30	right	female	113	1100	900	SpaceExp2	349	Invalid
1	30	right	female	114	1100	800	SpaceExp2	253	Valid
1	30	right	female	115	1100	600	SpaceExp2	283	Valid
1	30	right	female	116	500	800	SpaceExp2	406	Valid
1	30	right	female	117	500	1000	SpaceExp2	326	Invalid
1	30	right	female	118	500	900	SpaceExp2	283	Valid
1	30	right	female	119	1100	1000	SpaceExp2	246	Valid
1	30	right	female	120	1100	600	SpaceExp2	35	Valid
1	30	right	female	1	1100	700	temporal1	295	Valid
1	30	right	female	2	500	800	temporal1	242	Valid
1	30	right	female	3	500	600	temporal1	280	Invalid
1	30	right	female	4	1100	600	temporal1	0	Invalid
1	30	right	female	5	500	800	temporal1	154	Valid
1	30	right	female	6	500	700	temporal1	192	Valid
1	30	right	female	7	500	1000	temporal1	375	Invalid
1	30	right	female	8	1100	900	temporal1	130	Invalid
1	30	right	female	9	500	700	temporal1	249	Valid
1	30	right	female	10	500	600	temporal1	270	Invalid
1	30	right	female	11	1100	800	temporal1	0	Valid
1	30	right	female	12	500	1000	temporal1	257	Invalid
1	30	right	female	13	1100	700	temporal1	249	Valid
1	30	right	female	14	500	900	temporal1	163	Valid
1	30	right	female	15	1100	900	temporal1	280	Valid
1	30	right	female	16	1100	700	temporal1	303	Valid
1	30	right	female	17	500	1000	temporal1	195	Valid
1	30	right	female	18	1100	700	temporal1	334	Valid
1	30	right	female	19	1100	700	temporal1	244	Valid
1	30	right	female	20	1100	700	temporal1	237	Valid
1	30	right	female	21	1100	1000	temporal1	250	Invalid
1	30	right	female	22	500	600	temporal1	608	Valid
1	30	right	female	23	1100	800	temporal1	278	Valid
1	30	right	female	24	500	1000	temporal1	266	Valid
1	30	right	female	25	1100	1000	temporal1	246	Valid
1	30	right	female	26	1100	1000	temporal1	243	Valid
1	30	right	female	27	500	600	temporal1	329	Valid
1	30	right	female	28	500	900	temporal1	206	Valid
1	30	right	female	29	500	800	temporal1	253	Valid
1	30	right	female	30	500	800	temporal1	267	Valid
1	30	right	female	31	500	900	temporal1	292	Valid
1	30	right	female	32	1100	800	temporal1	0	Invalid
1	30	right	female	33	500	800	temporal1	61	Valid
1	30	right	female	34	1100	1000	temporal1	245	Valid
1	30	right	female	35	500	600	temporal1	250	Valid
1	30	right	female	36	1100	900	temporal1	251	Valid
1	30	right	female	37	1100	600	temporal1	312	Valid
1	30	right	female	38	1100	900	temporal1	262	Valid
1	30	right	female	39	500	600	temporal1	235	Valid
1	30	right	female	40	1100	900	temporal1	237	Valid
1	30	right	female	41	500	1000	temporal2	0	Valid
1	30	right	female	42	500	1000	temporal2	177	Valid
1	30	right	female	43	1100	900	temporal2	244	Valid
1	30	right	female	44	1100	800	temporal2	265	Valid
1	30	right	female	45	500	800	temporal2	262	Valid
1	30	right	female	46	500	600	temporal2	283	Valid
1	30	right	female	47	500	900	temporal2	83	Valid
1	30	right	female	48	1100	900	temporal2	525	Valid
1	30	right	female	49	1100	1000	temporal2	239	Valid
1	30	right	female	50	1100	600	temporal2	0	Invalid
1	30	right	female	51	500	900	temporal2	271	Valid
1	30	right	female	52	500	600	temporal2	308	Valid
1	30	right	female	53	1100	700	temporal2	250	Valid
1	30	right	female	54	500	700	temporal2	284	Valid
1	30	right	female	55	1100	700	temporal2	274	Valid
1	30	right	female	56	1100	800	temporal2	263	Invalid
1	30	right	female	57	500	900	temporal2	224	Valid
1	30	right	female	58	500	1000	temporal2	294	Invalid
1	30	right	female	59	1100	700	temporal2	268	Valid
1	30	right	female	60	1100	700	temporal2	244	Valid
1	30	right	female	61	1100	800	temporal2	569	Invalid
1	30	right	female	62	500	800	temporal2	298	Valid
1	30	right	female	63	500	900	temporal2	273	Valid
1	30	right	female	64	1100	600	temporal2	285	Valid
1	30	right	female	65	1100	700	temporal2	277	Valid
1	30	right	female	66	1100	1000	temporal2	256	Valid
1	30	right	female	67	1100	1000	temporal2	301	Valid
1	30	right	female	68	500	600	temporal2	177	Valid
1	30	right	female	69	500	600	temporal2	249	Valid
1	30	right	female	70	500	600	temporal2	222	Valid
1	30	right	female	71	1100	800	temporal2	276	Valid
1	30	right	female	72	500	800	temporal2	384	Valid
1	30	right	female	73	1100	800	temporal2	240	Valid
1	30	right	female	74	500	1000	temporal2	293	Valid
1	30	right	female	75	500	1000	temporal2	265	Invalid
1	30	right	female	76	1100	700	temporal2	322	Valid
1	30	right	female	77	1100	900	temporal2	48	Invalid
1	30	right	female	78	500	700	temporal2	331	Invalid
1	30	right	female	79	500	600	temporal2	317	Invalid
1	30	right	female	80	1100	900	temporal2	235	Valid
1	30	right	female	81	1100	900	temporal3	321	Valid
1	30	right	female	82	500	600	temporal3	276	Valid
1	30	right	female	83	500	600	temporal3	264	Invalid
1	30	right	female	84	500	800	temporal3	260	Invalid
1	30	right	female	85	1100	900	temporal3	277	Valid
1	30	right	female	86	500	600	temporal3	121	Valid
1	30	right	female	87	1100	800	temporal3	291	Valid
1	30	right	female	88	1100	800	temporal3	390	Valid
1	30	right	female	89	500	600	temporal3	309	Valid
1	30	right	female	90	1100	700	temporal3	285	Valid
1	30	right	female	91	1100	900	temporal3	284	Valid
1	30	right	female	92	500	700	temporal3	204	Valid
1	30	right	female	93	500	900	temporal3	168	Valid
1	30	right	female	94	500	1000	temporal3	256	Valid
1	30	right	female	95	1100	700	temporal3	265	Invalid
1	30	right	female	96	500	800	temporal3	262	Invalid
1	30	right	female	97	1100	800	temporal3	186	Valid
1	30	right	female	98	1100	800	temporal3	0	Valid
1	30	right	female	99	500	700	temporal3	253	Valid
1	30	right	female	100	1100	600	temporal3	314	Valid
1	30	right	female	101	1100	900	temporal3	248	Valid
1	30	right	female	102	500	1000	temporal3	318	Valid
1	30	right	female	103	1100	600	temporal3	0	Invalid
1	30	right	female	104	1100	600	temporal3	607	Valid
1	30	right	female	105	500	800	temporal3	365	Valid
1	30	right	female	106	1100	1000	temporal3	294	Valid
1	30	right	female	107	500	1000	temporal3	361	Valid
1	30	right	female	108	1100	900	temporal3	262	Valid
1	30	right	female	109	500	1000	temporal3	330	Invalid
1	30	right	female	110	500	1000	temporal3	108	Valid
1	30	right	female	111	500	900	temporal3	299	Valid
1	30	right	female	112	1100	700	temporal3	242	Valid
1	30	right	female	113	500	900	temporal3	267	Valid
1	30	right	female	114	1100	700	temporal3	243	Valid
1	30	right	female	115	1100	1000	temporal3	32	Valid
1	30	right	female	116	500	800	temporal3	135	Valid
1	30	right	female	117	500	600	temporal3	273	Valid
1	30	right	female	118	1100	700	temporal3	297	Invalid
1	30	right	female	119	1100	700	temporal3	257	Invalid
1	30	right	female	120	500	1000	temporal3	277	Valid
1	30	right	female	1	1100	600	realtrialneutral	320	neutral
1	30	right	female	2	500	900	realtrialneutral	134	neutral
1	30	right	female	3	1100	600	realtrialneutral	248	neutral
1	30	right	female	4	1100	900	realtrialneutral	281	neutral
1	30	right	female	5	1100	700	realtrialneutral	257	neutral
1	30	right	female	6	500	600	realtrialneutral	374	neutral
1	30	right	female	7	1100	800	realtrialneutral	260	neutral
1	30	right	female	8	500	1000	realtrialneutral	331	neutral
1	30	right	female	9	500	600	realtrialneutral	300	neutral
1	30	right	female	10	500	1000	realtrialneutral	239	neutral
1	30	right	female	11	1100	700	realtrialneutral	216	neutral
1	30	right	female	12	1100	1000	realtrialneutral	311	neutral
1	30	right	female	13	500	1000	realtrialneutral	330	neutral
1	30	right	female	14	500	900	realtrialneutral	319	neutral
1	30	right	female	15	500	800	realtrialneutral	266	neutral
1	30	right	female	16	1100	700	realtrialneutral	194	neutral
1	30	right	female	17	500	800	realtrialneutral1	277	neutral
1	30	right	female	18	1100	900	realtrialneutral1	308	neutral
1	30	right	female	19	1100	600	realtrialneutral1	303	neutral
1	30	right	female	20	1100	900	realtrialneutral1	334	neutral
1	30	right	female	21	500	700	realtrialneutral1	284	neutral
1	30	right	female	22	500	1000	realtrialneutral1	288	neutral
1	30	right	female	23	500	700	realtrialneutral1	256	neutral
1	30	right	female	24	1100	800	realtrialneutral1	245	neutral
1	30	right	female	25	500	700	realtrialneutral1	294	neutral
1	30	right	female	26	500	900	realtrialneutral1	285	neutral
1	30	right	female	27	1100	800	realtrialneutral1	0	neutral
1	30	right	female	28	500	800	realtrialneutral1	296	neutral
1	30	right	female	29	1100	900	realtrialneutral1	279	neutral
1	30	right	female	30	500	1000	realtrialneutral1	347	neutral
1	30	right	female	31	1100	700	realtrialneutral1	240	neutral
1	30	right	female	32	1100	1000	realtrialneutral1	269	neutral
1	30	right	female	33	1100	800	realtrialneutral2	272	neutral
1	30	right	female	34	1100	800	realtrialneutral2	308	neutral
1	30	right	female	35	500	700	realtrialneutral2	371	neutral
1	30	right	female	36	1100	900	realtrialneutral2	0	neutral
1	30	right	female	37	500	1000	realtrialneutral2	270	neutral
1	30	right	female	38	500	600	realtrialneutral2	307	neutral
1	30	right	female	39	1100	600	realtrialneutral2	269	neutral
1	30	right	female	40	1100	600	realtrialneutral2	234	neutral
1	30	right	female	41	1100	600	realtrialneutral2	264	neutral
1	30	right	female	42	500	1000	realtrialneutral2	253	neutral
1	30	right	female	43	500	1000	realtrialneutral2	322	neutral
1	30	right	female	44	500	1000	realtrialneutral2	260	neutral
1	30	right	female	45	500	600	realtrialneutral2	297	neutral
1	30	right	female	46	1100	600	realtrialneutral2	340	neutral
1	30	right	female	47	1100	800	realtrialneutral2	85	neutral
1	30	right	female	48	500	900	realtrialneutral2	361	neutral
1	30	right	female	1	500	1000	realtrialNoCue1	570	nocue
1	30	right	female	2	1100	800	realtrialNoCue1	371	nocue
1	30	right	female	3	500	700	realtrialNoCue1	287	nocue
1	30	right	female	4	1100	600	realtrialNoCue1	299	nocue
1	30	right	female	5	1100	700	realtrialNoCue1	306	nocue
1	30	right	female	6	500	800	realtrialNoCue1	301	nocue
1	30	right	female	7	500	800	realtrialNoCue1	297	nocue
1	30	right	female	8	1100	900	realtrialNoCue1	264	nocue
1	30	right	female	9	500	1000	realtrialNoCue1	300	nocue
1	30	right	female	10	1100	800	realtrialNoCue1	271	nocue
1	30	right	female	11	500	800	realtrialNoCue1	284	nocue
1	30	right	female	12	1100	600	realtrialNoCue1	264	nocue
1	30	right	female	13	500	1000	realtrialNoCue1	284	nocue
1	30	right	female	14	500	700	realtrialNoCue1	332	nocue
1	30	right	female	15	1100	700	realtrialNoCue1	258	nocue
1	30	right	female	16	1100	900	realtrialNoCue1	258	nocue
1	30	right	female	17	500	700	realtrialNoCue1	514	nocue
1	30	right	female	18	500	600	realtrialNoCue1	284	nocue
1	30	right	female	19	1100	600	realtrialNoCue1	280	nocue
1	30	right	female	20	500	600	realtrialNoCue1	332	nocue
1	30	right	female	21	500	900	realtrialNoCue1	322	nocue
1	30	right	female	22	500	900	realtrialNoCue1	281	nocue
1	30	right	female	23	1100	900	realtrialNoCue1	328	nocue
1	30	right	female	24	1100	900	realtrialNoCue1	374	nocue
1	30	right	female	25	1100	900	realtrialNoCue1	257	nocue
1	30	right	female	26	500	1000	realtrialNoCue1	342	nocue
1	30	right	female	27	500	800	realtrialNoCue1	271	nocue
1	30	right	female	28	1100	700	realtrialNoCue1	248	nocue
1	30	right	female	29	500	800	realtrialNoCue1	357	nocue
1	30	right	female	30	1100	1000	realtrialNoCue1	236	nocue
1	30	right	female	31	1100	700	realtrialNoCue1	264	nocue
1	30	right	female	32	1100	700	realtrialNoCue1	272	nocue
1	30	right	female	33	500	600	realtrialNoCue1	436	nocue
1	30	right	female	34	500	700	realtrialNoCue1	286	nocue
1	30	right	female	35	500	600	realtrialNoCue1	322	nocue
1	30	right	female	36	1100	900	realtrialNoCue1	256	nocue
1	30	right	female	37	1100	1000	realtrialNoCue1	253	nocue
1	30	right	female	38	500	800	realtrialNoCue1	331	nocue
1	30	right	female	39	1100	1000	realtrialNoCue1	276	nocue
1	30	right	female	40	500	700	realtrialNoCue1	356	nocue
1	30	right	female	41	500	700	realtrialNoCue1	305	nocue
1	30	right	female	42	1100	800	realtrialNoCue1	245	nocue
1	30	right	female	43	1100	600	realtrialNoCue1	306	nocue
1	30	right	female	44	1100	700	realtrialNoCue1	233	nocue
1	30	right	female	45	1100	800	realtrialNoCue1	271	nocue
1	30	right	female	46	1100	700	realtrialNoCue1	327	nocue
1	30	right	female	47	500	1000	realtrialNoCue1	281	nocue
1	30	right	female	48	500	700	realtrialNoCue1	297	nocue

## Sheet: 3
Subject	Age	Handedness	Sex	Trial	Delay	ISI_value	Running[Trial]	Target.RT	Validity
2	34	right	male	1	1100	700	realtrialneutral	239	neutral
2	34	right	male	2	500	1000	realtrialneutral	244	neutral
2	34	right	male	3	500	900	realtrialneutral	246	neutral
2	34	right	male	4	500	800	realtrialneutral	274	neutral
2	34	right	male	5	500	1000	realtrialneutral	231	neutral
2	34	right	male	6	1100	900	realtrialneutral	241	neutral
2	34	right	male	7	1100	800	realtrialneutral	214	neutral
2	34	right	male	8	1100	600	realtrialneutral	244	neutral
2	34	right	male	9	500	700	realtrialneutral	333	neutral
2	34	right	male	10	500	1000	realtrialneutral	294	neutral
2	34	right	male	11	1100	800	realtrialneutral	243	neutral
2	34	right	male	12	1100	700	realtrialneutral	276	neutral
2	34	right	male	13	500	600	realtrialneutral	351	neutral
2	34	right	male	14	1100	600	realtrialneutral	233	neutral
2	34	right	male	15	1100	1000	realtrialneutral	262	neutral
2	34	right	male	16	500	800	realtrialneutral	250	neutral
2	34	right	male	17	1100	1000	realtrialneutral1	201	neutral
2	34	right	male	18	1100	600	realtrialneutral1	431	neutral
2	34	right	male	19	500	1000	realtrialneutral1	286	neutral
2	34	right	male	20	1100	900	realtrialneutral1	414	neutral
2	34	right	male	21	500	700	realtrialneutral1	273	neutral
2	34	right	male	22	500	900	realtrialneutral1	240	neutral
2	34	right	male	23	500	900	realtrialneutral1	225	neutral
2	34	right	male	24	1100	600	realtrialneutral1	281	neutral
2	34	right	male	25	500	800	realtrialneutral1	245	neutral
2	34	right	male	26	1100	1000	realtrialneutral1	265	neutral
2	34	right	male	27	500	800	realtrialneutral1	222	neutral
2	34	right	male	28	1100	700	realtrialneutral1	248	neutral
2	34	right	male	29	500	900	realtrialneutral1	265	neutral
2	34	right	male	30	1100	600	realtrialneutral1	294	neutral
2	34	right	male	31	500	900	realtrialneutral1	278	neutral
2	34	right	male	32	1100	700	realtrialneutral1	270	neutral
2	34	right	male	33	1100	600	realtrialneutral2	243	neutral
2	34	right	male	34	1100	800	realtrialneutral2	265	neutral
2	34	right	male	35	500	600	realtrialneutral2	253	neutral
2	34	right	male	36	1100	700	realtrialneutral2	198	neutral
2	34	right	male	37	500	1000	realtrialneutral2	245	neutral
2	34	right	male	38	500	800	realtrialneutral2	275	neutral
2	34	right	male	39	500	900	realtrialneutral2	235	neutral
2	34	right	male	40	1100	700	realtrialneutral2	204	neutral
2	34	right	male	41	1100	1000	realtrialneutral2	243	neutral
2	34	right	male	42	1100	1000	realtrialneutral2	288	neutral
2	34	right	male	43	500	900	realtrialneutral2	320	neutral
2	34	right	male	44	500	600	realtrialneutral2	267	neutral
2	34	right	male	45	1100	1000	realtrialneutral2	222	neutral
2	34	right	male	46	500	900	realtrialneutral2	257	neutral
2	34	right	male	47	1100	800	realtrialneutral2	222	neutral
2	34	right	male	48	500	600	realtrialneutral2	317	neutral
2	34	right	male	1	500	800	realtrialNoCue1	343	nocue
2	34	right	male	2	1100	600	realtrialNoCue1	265	nocue
2	34	right	male	3	500	800	realtrialNoCue1	293	nocue
2	34	right	male	4	1100	600	realtrialNoCue1	217	nocue
2	34	right	male	5	1100	1000	realtrialNoCue1	238	nocue
2	34	right	male	6	1100	900	realtrialNoCue1	265	nocue
2	34	right	male	7	1100	700	realtrialNoCue1	240	nocue
2	34	right	male	8	500	600	realtrialNoCue1	270	nocue
2	34	right	male	9	1100	800	realtrialNoCue1	219	nocue
2	34	right	male	10	500	800	realtrialNoCue1	321	nocue
2	34	right	male	11	1100	800	realtrialNoCue1	0	nocue
2	34	right	male	12	1100	700	realtrialNoCue1	0	nocue
2	34	right	male	13	500	700	realtrialNoCue1	265	nocue
2	34	right	male	14	500	1000	realtrialNoCue1	285	nocue
2	34	right	male	15	500	900	realtrialNoCue1	245	nocue
2	34	right	male	16	500	1000	realtrialNoCue1	276	nocue
2	34	right	male	17	1100	800	realtrialNoCue1	292	nocue
2	34	right	male	18	500	600	realtrialNoCue1	311	nocue
2	34	right	male	19	500	900	realtrialNoCue1	246	nocue
2	34	right	male	20	1100	1000	realtrialNoCue1	275	nocue
2	34	right	male	21	500	900	realtrialNoCue1	306	nocue
2	34	right	male	22	500	900	realtrialNoCue1	569	nocue
2	34	right	male	23	500	700	realtrialNoCue1	270	nocue
2	34	right	male	24	1100	700	realtrialNoCue1	270	nocue
2	34	right	male	25	1100	700	realtrialNoCue1	263	nocue
2	34	right	male	26	500	800	realtrialNoCue1	283	nocue
2	34	right	male	27	500	900	realtrialNoCue1	251	nocue
2	34	right	male	28	1100	700	realtrialNoCue1	260	nocue
2	34	right	male	29	1100	600	realtrialNoCue1	297	nocue
2	34	right	male	30	1100	600	realtrialNoCue1	259	nocue
2	34	right	male	31	500	700	realtrialNoCue1	284	nocue
2	34	right	male	32	1100	1000	realtrialNoCue1	215	nocue
2	34	right	male	33	500	700	realtrialNoCue1	253	nocue
2	34	right	male	34	1100	1000	realtrialNoCue1	251	nocue
2	34	right	male	35	500	700	realtrialNoCue1	292	nocue
2	34	right	male	36	1100	1000	realtrialNoCue1	288	nocue
2	34	right	male	37	500	700	realtrialNoCue1	303	nocue
2	34	right	male	38	500	900	realtrialNoCue1	318	nocue
2	34	right	male	39	1100	800	realtrialNoCue1	248	nocue
2	34	right	male	40	500	600	realtrialNoCue1	366	nocue
2	34	right	male	41	1100	900	realtrialNoCue1	259	nocue
2	34	right	male	42	500	800	realtrialNoCue1	304	nocue
2	34	right	male	43	1100	700	realtrialNoCue1	295	nocue
2	34	right	male	44	1100	600	realtrialNoCue1	274	nocue
2	34	right	male	45	1100	700	realtrialNoCue1	289	nocue
2	34	right	male	46	500	800	realtrialNoCue1	478	nocue
2	34	right	male	47	500	1000	realtrialNoCue1	257	nocue
2	34	right	male	48	1100	1000	realtrialNoCue1	222	nocue
2	34	right	male	1	1100	800	temporal1	200	Valid
2	34	right	male	2	500	800	temporal1	191	Valid
2	34	right	male	3	1100	800	temporal1	206	Valid
2	34	right	male	4	500	600	temporal1	198	Valid
2	34	right	male	5	500	800	temporal1	182	Valid
2	34	right	male	6	1100	900	temporal1	201	Valid
2	34	right	male	7	1100	600	temporal1	233	Valid
2	34	right	male	8	500	1000	temporal1	183	Valid
2	34	right	male	9	500	600	temporal1	223	Valid
2	34	right	male	10	1100	700	temporal1	257	Valid
2	34	right	male	11	1100	1000	temporal1	374	Valid
2	34	right	male	12	500	900	temporal1	122	Valid
2	34	right	male	13	1100	900	temporal1	263	Valid
2	34	right	male	14	1100	900	temporal1	247	Invalid
2	34	right	male	15	500	900	temporal1	233	Valid
2	34	right	male	16	1100	1000	temporal1	326	Valid
2	34	right	male	17	1100	700	temporal1	212	Valid
2	34	right	male	18	500	1000	temporal1	355	Invalid
2	34	right	male	19	500	900	temporal1	256	Valid
2	34	right	male	20	1100	600	temporal1	333	Invalid
2	34	right	male	21	500	800	temporal1	87	Valid
2	34	right	male	22	500	600	temporal1	382	Invalid
2	34	right	male	23	500	700	temporal1	290	Valid
2	34	right	male	24	500	600	temporal1	221	Valid
2	34	right	male	25	1100	800	temporal1	235	Valid
2	34	right	male	26	1100	900	temporal1	246	Valid
2	34	right	male	27	500	900	temporal1	222	Invalid
2	34	right	male	28	500	800	temporal1	182	Valid
2	34	right	male	29	1100	1000	temporal1	198	Valid
2	34	right	male	30	500	700	temporal1	184	Valid
2	34	right	male	31	1100	600	temporal1	224	Valid
2	34	right	male	32	1100	600	temporal1	318	Invalid
2	34	right	male	33	500	800	temporal1	233	Valid
2	34	right	male	34	1100	1000	temporal1	230	Valid
2	34	right	male	35	1100	700	temporal1	232	Valid
2	34	right	male	36	500	700	temporal1	235	Valid
2	34	right	male	37	500	900	temporal1	253	Valid
2	34	right	male	38	500	1000	temporal1	298	Invalid
2	34	right	male	39	1100	1000	temporal1	277	Valid
2	34	right	male	40	1100	600	temporal1	264	Invalid
2	34	right	male	41	500	600	temporal2	267	Valid
2	34	right	male	42	1100	900	temporal2	218	Valid
2	34	right	male	43	1100	800	temporal2	0	Invalid
2	34	right	male	44	1100	600	temporal2	400	Valid
2	34	right	male	45	1100	800	temporal2	302	Invalid
2	34	right	male	46	1100	700	temporal2	277	Valid
2	34	right	male	47	500	800	temporal2	266	Valid
2	34	right	male	48	500	1000	temporal2	246	Valid
2	34	right	male	49	1100	600	temporal2	267	Valid
2	34	right	male	50	1100	700	temporal2	244	Invalid
2	34	right	male	51	1100	900	temporal2	244	Valid
2	34	right	male	52	1100	1000	temporal2	250	Valid
2	34	right	male	53	1100	900	temporal2	282	Valid
2	34	right	male	54	1100	1000	temporal2	446	Valid
2	34	right	male	55	500	900	temporal2	263	Valid
2	34	right	male	56	1100	800	temporal2	269	Valid
2	34	right	male	57	500	1000	temporal2	200	Valid
2	34	right	male	58	500	900	temporal2	251	Valid
2	34	right	male	59	1100	700	temporal2	261	Valid
2	34	right	male	60	500	600	temporal2	409	Valid
2	34	right	male	61	500	700	temporal2	269	Invalid
2	34	right	male	62	500	700	temporal2	189	Valid
2	34	right	male	63	500	600	temporal2	229	Valid
2	34	right	male	64	500	800	temporal2	131	Valid
2	34	right	male	65	1100	800	temporal2	244	Valid
2	34	right	male	66	500	900	temporal2	294	Invalid
2	34	right	male	67	500	900	temporal2	269	Invalid
2	34	right	male	68	500	900	temporal2	222	Valid
2	34	right	male	69	500	900	temporal2	144	Valid
2	34	right	male	70	500	600	temporal2	250	Invalid
2	34	right	male	71	1100	600	temporal2	288	Valid
2	34	right	male	72	1100	1000	temporal2	250	Valid
2	34	right	male	73	1100	800	temporal2	224	Valid
2	34	right	male	74	1100	900	temporal2	256	Valid
2	34	right	male	75	500	900	temporal2	201	Valid
2	34	right	male	76	1100	800	temporal2	170	Invalid
2	34	right	male	77	500	700	temporal2	223	Valid
2	34	right	male	78	500	1000	temporal2	372	Valid
2	34	right	male	79	500	700	temporal2	218	Valid
2	34	right	male	80	1100	800	temporal2	208	Valid
2	34	right	male	81	500	800	temporal3	241	Valid
2	34	right	male	82	1100	1000	temporal3	214	Valid
2	34	right	male	83	1100	600	temporal3	189	Valid
2	34	right	male	84	1100	700	temporal3	224	Valid
2	34	right	male	85	500	1000	temporal3	286	Invalid
2	34	right	male	86	1100	800	temporal3	0	Invalid
2	34	right	male	87	1100	800	temporal3	328	Valid
2	34	right	male	88	500	700	temporal3	231	Valid
2	34	right	male	89	500	900	temporal3	217	Valid
2	34	right	male	90	1100	700	temporal3	204	Valid
2	34	right	male	91	1100	1000	temporal3	235	Valid
2	34	right	male	92	500	600	temporal3	257	Invalid
2	34	right	male	93	1100	600	temporal3	164	Invalid
2	34	right	male	94	1100	1000	temporal3	198	Valid
2	34	right	male	95	500	1000	temporal3	198	Valid
2	34	right	male	96	500	600	temporal3	236	Valid
2	34	right	male	97	1100	600	temporal3	251	Valid
2	34	right	male	98	500	600	temporal3	224	Valid
2	34	right	male	99	1100	700	temporal3	265	Valid
2	34	right	male	100	1100	800	temporal3	229	Valid
2	34	right	male	101	500	1000	temporal3	291	Valid
2	34	right	male	102	1100	700	temporal3	274	Valid
2	34	right	male	103	1100	700	temporal3	211	Valid
2	34	right	male	104	500	900	temporal3	246	Valid
2	34	right	male	105	1100	900	temporal3	223	Invalid
2	34	right	male	106	1100	700	temporal3	281	Valid
2	34	right	male	107	500	600	temporal3	293	Invalid
2	34	right	male	108	500	800	temporal3	225	Valid
2	34	right	male	109	1100	700	temporal3	385	Valid
2	34	right	male	110	500	900	temporal3	205	Valid
2	34	right	male	111	1100	700	temporal3	209	Valid
2	34	right	male	112	500	700	temporal3	211	Valid
2	34	right	male	113	1100	1000	temporal3	0	Invalid
2	34	right	male	114	500	700	temporal3	252	Valid
2	34	right	male	115	500	1000	temporal3	210	Valid
2	34	right	male	116	500	900	temporal3	268	Valid
2	34	right	male	117	500	1000	temporal3	225	Valid
2	34	right	male	118	500	600	temporal3	238	Valid
2	34	right	male	119	1100	1000	temporal3	245	Valid
2	34	right	male	120	500	600	temporal3	281	Invalid
2	34	right	male	1	500	900	SpaceExp	272	Valid
2	34	right	male	2	1100	600	SpaceExp	27	Valid
2	34	right	male	3	1100	700	SpaceExp	286	Valid
2	34	right	male	4	500	800	SpaceExp	338	Valid
2	34	right	male	5	1100	600	SpaceExp	205	Valid
2	34	right	male	6	500	700	SpaceExp	263	Valid
2	34	right	male	7	500	900	SpaceExp	248	Valid
2	34	right	male	8	1100	800	SpaceExp	318	Valid
2	34	right	male	9	1100	1000	SpaceExp	199	Invalid
2	34	right	male	10	500	1000	SpaceExp	318	Valid
2	34	right	male	11	1100	600	SpaceExp	322	Invalid
2	34	right	male	12	1100	900	SpaceExp	256	Invalid
2	34	right	male	13	500	800	SpaceExp	333	Valid
2	34	right	male	14	1100	800	SpaceExp	207	Valid
2	34	right	male	15	1100	600	SpaceExp	252	Valid
2	34	right	male	16	500	900	SpaceExp	319	Valid
2	34	right	male	17	500	600	SpaceExp	289	Invalid
2	34	right	male	18	500	900	SpaceExp	242	Invalid
2	34	right	male	19	500	1000	SpaceExp	238	Valid
2	34	right	male	20	1100	800	SpaceExp	324	Valid
2	34	right	male	21	1100	1000	SpaceExp	247	Valid
2	34	right	male	22	1100	700	SpaceExp	279	Valid
2	34	right	male	23	500	800	SpaceExp	476	Invalid
2	34	right	male	24	500	800	SpaceExp	271	Valid
2	34	right	male	25	500	1000	SpaceExp	228	Valid
2	34	right	male	26	1100	800	SpaceExp	217	Valid
2	34	right	male	27	1100	700	SpaceExp	219	Valid
2	34	right	male	28	1100	900	SpaceExp	278	Invalid
2	34	right	male	29	500	1000	SpaceExp	298	Valid
2	34	right	male	30	1100	700	SpaceExp	193	Valid
2	34	right	male	31	1100	1000	SpaceExp	192	Valid
2	34	right	male	32	500	700	SpaceExp	267	Invalid
2	34	right	male	33	1100	1000	SpaceExp	263	Valid
2	34	right	male	34	1100	600	SpaceExp	139	Valid
2	34	right	male	35	500	1000	SpaceExp	252	Valid
2	34	right	male	36	500	1000	SpaceExp	226	Valid
2	34	right	male	37	500	600	SpaceExp	273	Valid
2	34	right	male	38	1100	1000	SpaceExp	13	Valid
2	34	right	male	39	500	800	SpaceExp	244	Valid
2	34	right	male	40	500	900	SpaceExp	229	Valid
2	34	right	male	41	500	700	SpaceExp1	264	Valid
2	34	right	male	42	500	900	SpaceExp1	600	Valid
2	34	right	male	43	500	600	SpaceExp1	217	Valid
2	34	right	male	44	1100	800	SpaceExp1	0	Valid
2	34	right	male	45	1100	600	SpaceExp1	0	Invalid
2	34	right	male	46	1100	800	SpaceExp1	220	Valid
2	34	right	male	47	1100	700	SpaceExp1	246	Valid
2	34	right	male	48	1100	900	SpaceExp1	232	Invalid
2	34	right	male	49	1100	600	SpaceExp1	309	Valid
2	34	right	male	50	1100	900	SpaceExp1	188	Valid
2	34	right	male	51	500	600	SpaceExp1	339	Valid
2	34	right	male	52	500	800	SpaceExp1	221	Valid
2	34	right	male	53	500	700	SpaceExp1	224	Invalid
2	34	right	male	54	500	900	SpaceExp1	275	Valid
2	34	right	male	55	500	700	SpaceExp1	226	Valid
2	34	right	male	56	1100	800	SpaceExp1	240	Valid
2	34	right	male	57	500	700	SpaceExp1	241	Invalid
2	34	right	male	58	500	900	SpaceExp1	283	Valid
2	34	right	male	59	500	600	SpaceExp1	271	Valid
2	34	right	male	60	500	1000	SpaceExp1	243	Valid
2	34	right	male	61	500	900	SpaceExp1	5	Valid
2	34	right	male	62	1100	800	SpaceExp1	218	Valid
2	34	right	male	63	1100	600	SpaceExp1	329	Valid
2	34	right	male	64	1100	800	SpaceExp1	204	Valid
2	34	right	male	65	500	900	SpaceExp1	262	Invalid
2	34	right	male	66	500	800	SpaceExp1	107	Invalid
2	34	right	male	67	500	900	SpaceExp1	234	Valid
2	34	right	male	68	1100	900	SpaceExp1	244	Valid
2	34	right	male	69	1100	1000	SpaceExp1	289	Invalid
2	34	right	male	70	1100	900	SpaceExp1	177	Valid
2	34	right	male	71	1100	900	SpaceExp1	356	Valid
2	34	right	male	72	1100	1000	SpaceExp1	253	Valid
2	34	right	male	73	500	700	SpaceExp1	358	Valid
2	34	right	male	74	500	800	SpaceExp1	255	Valid
2	34	right	male	75	500	1000	SpaceExp1	316	Valid
2	34	right	male	76	1100	700	SpaceExp1	203	Valid
2	34	right	male	77	500	800	SpaceExp1	274	Valid
2	34	right	male	78	1100	600	SpaceExp1	198	Valid
2	34	right	male	79	1100	600	SpaceExp1	236	Valid
2	34	right	male	80	1100	600	SpaceExp1	203	Invalid
2	34	right	male	81	1100	700	SpaceExp2	0	Valid
2	34	right	male	82	500	600	SpaceExp2	260	Valid
2	34	right	male	83	500	900	SpaceExp2	268	Valid
2	34	right	male	84	500	600	SpaceExp2	232	Valid
2	34	right	male	85	500	800	SpaceExp2	318	Valid
2	34	right	male	86	500	700	SpaceExp2	269	Valid
2	34	right	male	87	500	600	SpaceExp2	362	Invalid
2	34	right	male	88	1100	800	SpaceExp2	202	Valid
2	34	right	male	89	1100	900	SpaceExp2	269	Invalid
2	34	right	male	90	500	800	SpaceExp2	219	Valid
2	34	right	male	91	1100	1000	SpaceExp2	225	Valid
2	34	right	male	92	500	1000	SpaceExp2	223	Valid
2	34	right	male	93	1100	800	SpaceExp2	260	Valid
2	34	right	male	94	500	900	SpaceExp2	230	Valid
2	34	right	male	95	1100	700	SpaceExp2	224	Valid
2	34	right	male	96	1100	600	SpaceExp2	277	Valid
2	34	right	male	97	1100	700	SpaceExp2	222	Valid
2	34	right	male	98	1100	800	SpaceExp2	235	Valid
2	34	right	male	99	1100	600	SpaceExp2	370	Valid
2	34	right	male	100	500	1000	SpaceExp2	233	Valid
2	34	right	male	101	1100	700	SpaceExp2	371	Invalid
2	34	right	male	102	500	700	SpaceExp2	376	Valid
2	34	right	male	103	1100	1000	SpaceExp2	199	Valid
2	34	right	male	104	500	1000	SpaceExp2	312	Invalid
2	34	right	male	105	500	700	SpaceExp2	254	Valid
2	34	right	male	106	500	600	SpaceExp2	283	Valid
2	34	right	male	107	1100	1000	SpaceExp2	278	Valid
2	34	right	male	108	500	700	SpaceExp2	295	Valid
2	34	right	male	109	500	1000	SpaceExp2	306	Invalid
2	34	right	male	110	1100	1000	SpaceExp2	237	Invalid
2	34	right	male	111	500	600	SpaceExp2	228	Valid
2	34	right	male	112	500	800	SpaceExp2	297	Invalid
2	34	right	male	113	500	900	SpaceExp2	272	Valid
2	34	right	male	114	1100	600	SpaceExp2	349	Valid
2	34	right	male	115	500	900	SpaceExp2	185	Valid
2	34	right	male	116	1100	800	SpaceExp2	0	Valid
2	34	right	male	117	1100	1000	SpaceExp2	241	Invalid
2	34	right	male	118	1100	900	SpaceExp2	241	Valid
2	34	right	male	119	1100	900	SpaceExp2	274	Valid
2	34	right	male	120	1100	600	SpaceExp2	381	Valid

## Sheet: 4
Subject	Age	Handedness	Sex	Trial	Delay	ISI_value	Running[Trial]	Target.RT	Validity
3	26	right	female	1	1100	900	SpaceExp	0	Invalid
3	26	right	female	2	1100	800	SpaceExp	642	Invalid
3	26	right	female	3	1100	1000	SpaceExp	406	Valid
3	26	right	female	4	1100	1000	SpaceExp	534	Valid
3	26	right	female	5	1100	700	SpaceExp	443	Valid
3	26	right	female	6	1100	800	SpaceExp	528	Valid
3	26	right	female	7	500	800	SpaceExp	665	Valid
3	26	right	female	8	1100	800	SpaceExp	318	Valid
3	26	right	female	9	1100	900	SpaceExp	660	Valid
3	26	right	female	10	500	700	SpaceExp	572	Valid
3	26	right	female	11	500	600	SpaceExp	598	Valid
3	26	right	female	12	500	600	SpaceExp	660	Invalid
3	26	right	female	13	500	1000	SpaceExp	481	Invalid
3	26	right	female	14	500	900	SpaceExp	352	Valid
3	26	right	female	15	1100	800	SpaceExp	570	Valid
3	26	right	female	16	1100	600	SpaceExp	562	Invalid
3	26	right	female	17	500	600	SpaceExp	643	Valid
3	26	right	female	18	500	1000	SpaceExp	321	Valid
3	26	right	female	19	500	600	SpaceExp	459	Valid
3	26	right	female	20	1100	900	SpaceExp	652	Valid
3	26	right	female	21	1100	600	SpaceExp	392	Valid
3	26	right	female	22	500	700	SpaceExp	636	Valid
3	26	right	female	23	500	900	SpaceExp	342	Valid
3	26	right	female	24	1100	800	SpaceExp	646	Valid
3	26	right	female	25	500	700	SpaceExp	0	Valid
3	26	right	female	26	1100	800	SpaceExp	893	Invalid
3	26	right	female	27	1100	700	SpaceExp	900	Valid
3	26	right	female	28	500	1000	SpaceExp	663	Invalid
3	26	right	female	29	500	1000	SpaceExp	468	Valid
3	26	right	female	30	500	600	SpaceExp	312	Valid
3	26	right	female	31	500	700	SpaceExp	583	Invalid
3	26	right	female	32	500	900	SpaceExp	475	Valid
3	26	right	female	33	1100	800	SpaceExp	278	Valid
3	26	right	female	34	500	700	SpaceExp	302	Valid
3	26	right	female	35	500	600	SpaceExp	330	Valid
3	26	right	female	36	1100	900	SpaceExp	382	Valid
3	26	right	female	37	1100	900	SpaceExp	451	Valid
3	26	right	female	38	1100	700	SpaceExp	588	Valid
3	26	right	female	39	1100	1000	SpaceExp	348	Valid
3	26	right	female	40	500	1000	SpaceExp	564	Valid
3	26	right	female	41	500	900	SpaceExp1	445	Valid
3	26	right	female	42	500	900	SpaceExp1	311	Valid
3	26	right	female	43	500	600	SpaceExp1	296	Valid
3	26	right	female	44	500	700	SpaceExp1	304	Valid
3	26	right	female	45	1100	1000	SpaceExp1	299	Valid
3	26	right	female	46	1100	800	SpaceExp1	367	Invalid
3	26	right	female	47	1100	600	SpaceExp1	415	Valid
3	26	right	female	48	500	600	SpaceExp1	381	Valid
3	26	right	female	49	1100	800	SpaceExp1	614	Valid
3	26	right	female	50	500	1000	SpaceExp1	364	Valid
3	26	right	female	51	1100	1000	SpaceExp1	316	Valid
3	26	right	female	52	500	800	SpaceExp1	366	Invalid
3	26	right	female	53	1100	900	SpaceExp1	379	Valid
3	26	right	female	54	1100	900	SpaceExp1	390	Valid
3	26	right	female	55	1100	900	SpaceExp1	274	Valid
3	26	right	female	56	500	900	SpaceExp1	322	Valid
3	26	right	female	57	500	800	SpaceExp1	397	Valid
3	26	right	female	58	1100	800	SpaceExp1	435	Invalid
3	26	right	female	59	1100	700	SpaceExp1	334	Invalid
3	26	right	female	60	1100	1000	SpaceExp1	687	Invalid
3	26	right	female	61	500	700	SpaceExp1	359	Valid
3	26	right	female	62	500	700	SpaceExp1	444	Valid
3	26	right	female	63	500	600	SpaceExp1	465	Invalid
3	26	right	female	64	500	600	SpaceExp1	389	Valid
3	26	right	female	65	1100	1000	SpaceExp1	308	Valid
3	26	right	female	66	500	1000	SpaceExp1	391	Invalid
3	26	right	female	67	1100	700	SpaceExp1	506	Valid
3	26	right	female	68	500	600	SpaceExp1	0	Valid
3	26	right	female	69	500	900	SpaceExp1	296	Valid
3	26	right	female	70	1100	700	SpaceExp1	256	Valid
3	26	right	female	71	1100	700	SpaceExp1	353	Valid
3	26	right	female	72	500	1000	SpaceExp1	305	Invalid
3	26	right	female	73	1100	700	SpaceExp1	449	Valid
3	26	right	female	74	500	800	SpaceExp1	310	Valid
3	26	right	female	75	500	900	SpaceExp1	309	Valid
3	26	right	female	76	1100	800	SpaceExp1	271	Valid
3	26	right	female	77	1100	1000	SpaceExp1	323	Valid
3	26	right	female	78	500	600	SpaceExp1	293	Valid
3	26	right	female	79	1100	800	SpaceExp1	241	Valid
3	26	right	female	80	1100	600	SpaceExp1	318	Valid
3	26	right	female	81	1100	600	SpaceExp2	270	Valid
3	26	right	female	82	500	900	SpaceExp2	320	Valid
3	26	right	female	83	500	1000	SpaceExp2	299	Valid
3	26	right	female	84	1100	800	SpaceExp2	350	Valid
3	26	right	female	85	500	900	SpaceExp2	323	Valid
3	26	right	female	86	500	600	SpaceExp2	436	Valid
3	26	right	female	87	500	900	SpaceExp2	328	Valid
3	26	right	female	88	500	600	SpaceExp2	562	Invalid
3	26	right	female	89	1100	900	SpaceExp2	406	Invalid
3	26	right	female	90	1100	800	SpaceExp2	429	Valid
3	26	right	female	91	1100	700	SpaceExp2	303	Valid
3	26	right	female	92	1100	800	SpaceExp2	241	Valid
3	26	right	female	93	500	700	SpaceExp2	315	Valid
3	26	right	female	94	500	900	SpaceExp2	297	Valid
3	26	right	female	95	1100	600	SpaceExp2	293	Valid
3	26	right	female	96	1100	700	SpaceExp2	340	Invalid
3	26	right	female	97	500	1000	SpaceExp2	485	Invalid
3	26	right	female	98	500	900	SpaceExp2	318	Valid
3	26	right	female	99	1100	600	SpaceExp2	256	Valid
3	26	right	female	100	1100	900	SpaceExp2	440	Invalid
3	26	right	female	101	1100	700	SpaceExp2	233	Valid
3	26	right	female	102	500	600	SpaceExp2	401	Valid
3	26	right	female	103	500	700	SpaceExp2	268	Valid
3	26	right	female	104	500	1000	SpaceExp2	369	Invalid
3	26	right	female	105	1100	600	SpaceExp2	257	Valid
3	26	right	female	106	1100	700	SpaceExp2	241	Invalid
3	26	right	female	107	1100	1000	SpaceExp2	382	Valid
3	26	right	female	108	500	1000	SpaceExp2	287	Valid
3	26	right	female	109	1100	800	SpaceExp2	313	Valid
3	26	right	female	110	500	1000	SpaceExp2	309	Valid
3	26	right	female	111	1100	900	SpaceExp2	275	Valid
3	26	right	female	112	500	700	SpaceExp2	330	Valid
3	26	right	female	113	500	1000	SpaceExp2	516	Valid
3	26	right	female	114	500	700	SpaceExp2	291	Invalid
3	26	right	female	115	1100	800	SpaceExp2	343	Valid
3	26	right	female	116	500	800	SpaceExp2	271	Valid
3	26	right	female	117	1100	800	SpaceExp2	284	Valid
3	26	right	female	118	1100	600	SpaceExp2	792	Valid
3	26	right	female	119	500	1000	SpaceExp2	247	Valid
3	26	right	female	120	1100	800	SpaceExp2	364	Valid
3	26	right	female	1	500	1000	realtrialneutral	335	neutral
3	26	right	female	2	500	700	realtrialneutral	326	neutral
3	26	right	female	3	1100	700	realtrialneutral	331	neutral
3	26	right	female	4	1100	800	realtrialneutral	237	neutral
3	26	right	female	5	1100	900	realtrialneutral	287	neutral
3	26	right	female	6	500	600	realtrialneutral	331	neutral
3	26	right	female	7	1100	800	realtrialneutral	317	neutral
3	26	right	female	8	1100	1000	realtrialneutral	550	neutral
3	26	right	female	9	500	900	realtrialneutral	324	neutral
3	26	right	female	10	500	900	realtrialneutral	338	neutral
3	26	right	female	11	500	700	realtrialneutral	351	neutral
3	26	right	female	12	1100	800	realtrialneutral	248	neutral
3	26	right	female	13	1100	600	realtrialneutral	334	neutral
3	26	right	female	14	500	600	realtrialneutral	343	neutral
3	26	right	female	15	500	900	realtrialneutral	300	neutral
3	26	right	female	16	1100	600	realtrialneutral	351	neutral
3	26	right	female	17	500	600	realtrialneutral1	420	neutral
3	26	right	female	18	1100	1000	realtrialneutral1	249	neutral
3	26	right	female	19	500	800	realtrialneutral1	287	neutral
3	26	right	female	20	1100	900	realtrialneutral1	279	neutral
3	26	right	female	21	500	1000	realtrialneutral1	330	neutral
3	26	right	female	22	1100	600	realtrialneutral1	292	neutral
3	26	right	female	23	500	600	realtrialneutral1	328	neutral
3	26	right	female	24	1100	700	realtrialneutral1	302	neutral
3	26	right	female	25	1100	800	realtrialneutral1	305	neutral
3	26	right	female	26	1100	900	realtrialneutral1	287	neutral
3	26	right	female	27	500	900	realtrialneutral1	344	neutral
3	26	right	female	28	500	800	realtrialneutral1	288	neutral
3	26	right	female	29	500	700	realtrialneutral1	289	neutral
3	26	right	female	30	500	1000	realtrialneutral1	316	neutral
3	26	right	female	31	1100	1000	realtrialneutral1	400	neutral
3	26	right	female	32	1100	800	realtrialneutral1	303	neutral
3	26	right	female	33	500	800	realtrialneutral2	323	neutral
3	26	right	female	34	500	700	realtrialneutral2	281	neutral
3	26	right	female	35	1100	700	realtrialneutral2	362	neutral
3	26	right	female	36	1100	600	realtrialneutral2	362	neutral
3	26	right	female	37	1100	1000	realtrialneutral2	267	neutral
3	26	right	female	38	500	700	realtrialneutral2	354	neutral
3	26	right	female	39	500	1000	realtrialneutral2	228	neutral
3	26	right	female	40	500	900	realtrialneutral2	270	neutral
3	26	right	female	41	1100	900	realtrialneutral2	311	neutral
3	26	right	female	42	500	900	realtrialneutral2	300	neutral
3	26	right	female	43	500	900	realtrialneutral2	341	neutral
3	26	right	female	44	500	700	realtrialneutral2	393	neutral
3	26	right	female	45	1100	700	realtrialneutral2	284	neutral
3	26	right	female	46	1100	700	realtrialneutral2	308	neutral
3	26	right	female	47	1100	800	realtrialneutral2	238	neutral
3	26	right	female	48	1100	900	realtrialneutral2	352	neutral
3	26	right	female	1	500	900	realtrialNoCue1	983	nocue
3	26	right	female	2	500	800	realtrialNoCue1	607	nocue
3	26	right	female	3	1100	800	realtrialNoCue1	397	nocue
3	26	right	female	4	1100	600	realtrialNoCue1	453	nocue
3	26	right	female	5	1100	800	realtrialNoCue1	410	nocue
3	26	right	female	6	1100	600	realtrialNoCue1	273	nocue
3	26	right	female	7	1100	600	realtrialNoCue1	612	nocue
3	26	right	female	8	500	1000	realtrialNoCue1	531	nocue
3	26	right	female	9	1100	1000	realtrialNoCue1	365	nocue
3	26	right	female	10	1100	600	realtrialNoCue1	364	nocue
3	26	right	female	11	500	1000	realtrialNoCue1	350	nocue
3	26	right	female	12	500	1000	realtrialNoCue1	287	nocue
3	26	right	female	13	500	1000	realtrialNoCue1	355	nocue
3	26	right	female	14	500	800	realtrialNoCue1	379	nocue
3	26	right	female	15	500	900	realtrialNoCue1	368	nocue
3	26	right	female	16	1100	800	realtrialNoCue1	281	nocue
3	26	right	female	17	1100	900	realtrialNoCue1	0	nocue
3	26	right	female	18	1100	600	realtrialNoCue1	402	nocue
3	26	right	female	19	500	1000	realtrialNoCue1	450	nocue
3	26	right	female	20	1100	900	realtrialNoCue1	274	nocue
3	26	right	female	21	500	600	realtrialNoCue1	390	nocue
3	26	right	female	22	500	700	realtrialNoCue1	337	nocue
3	26	right	female	23	1100	700	realtrialNoCue1	320	nocue
3	26	right	female	24	500	600	realtrialNoCue1	394	nocue
3	26	right	female	25	500	800	realtrialNoCue1	306	nocue
3	26	right	female	26	1100	1000	realtrialNoCue1	332	nocue
3	26	right	female	27	500	700	realtrialNoCue1	363	nocue
3	26	right	female	28	1100	600	realtrialNoCue1	275	nocue
3	26	right	female	29	1100	800	realtrialNoCue1	310	nocue
3	26	right	female	30	500	700	realtrialNoCue1	333	nocue
3	26	right	female	31	500	700	realtrialNoCue1	371	nocue
3	26	right	female	32	1100	1000	realtrialNoCue1	315	nocue
3	26	right	female	33	500	900	realtrialNoCue1	391	nocue
3	26	right	female	34	500	1000	realtrialNoCue1	278	nocue
3	26	right	female	35	1100	1000	realtrialNoCue1	386	nocue
3	26	right	female	36	1100	800	realtrialNoCue1	354	nocue
3	26	right	female	37	500	600	realtrialNoCue1	363	nocue
3	26	right	female	38	500	800	realtrialNoCue1	292	nocue
3	26	right	female	39	1100	1000	realtrialNoCue1	335	nocue
3	26	right	female	40	500	1000	realtrialNoCue1	409	nocue
3	26	right	female	41	1100	600	realtrialNoCue1	327	nocue
3	26	right	female	42	500	700	realtrialNoCue1	292	nocue
3	26	right	female	43	1100	600	realtrialNoCue1	415	nocue
3	26	right	female	44	1100	600	realtrialNoCue1	302	nocue
3	26	right	female	45	1100	900	realtrialNoCue1	301	nocue
3	26	right	female	46	1100	700	realtrialNoCue1	332	nocue
3	26	right	female	47	500	700	realtrialNoCue1	418	nocue
3	26	right	female	48	500	700	realtrialNoCue1	316	nocue
3	26	right	female	1	500	1000	temporal1	610	Valid
3	26	right	female	2	1100	700	temporal1	292	Invalid
3	26	right	female	3	1100	600	temporal1	424	Valid
3	26	right	female	4	1100	900	temporal1	304	Valid
3	26	right	female	5	500	800	temporal1	460	Invalid
3	26	right	female	6	1100	900	temporal1	500	Valid
3	26	right	female	7	500	800	temporal1	433	Valid
3	26	right	female	8	1100	700	temporal1	385	Valid
3	26	right	female	9	500	700	temporal1	357	Invalid
3	26	right	female	10	500	600	temporal1	214	Valid
3	26	right	female	11	1100	800	temporal1	285	Valid
3	26	right	female	12	1100	800	temporal1	296	Invalid
3	26	right	female	13	1100	700	temporal1	287	Valid
3	26	right	female	14	1100	900	temporal1	343	Valid
3	26	right	female	15	500	600	temporal1	377	Valid
3	26	right	female	16	1100	1000	temporal1	241	Valid
3	26	right	female	17	1100	800	temporal1	358	Valid
3	26	right	female	18	500	900	temporal1	323	Invalid
3	26	right	female	19	1100	1000	temporal1	348	Valid
3	26	right	female	20	500	900	temporal1	233	Valid
3	26	right	female	21	500	900	temporal1	308	Valid
3	26	right	female	22	500	800	temporal1	254	Valid
3	26	right	female	23	1100	600	temporal1	315	Invalid
3	26	right	female	24	1100	1000	temporal1	270	Valid
3	26	right	female	25	1100	1000	temporal1	362	Valid
3	26	right	female	26	500	1000	temporal1	331	Valid
3	26	right	female	27	1100	700	temporal1	296	Valid
3	26	right	female	28	500	800	temporal1	307	Valid
3	26	right	female	29	500	1000	temporal1	278	Valid
3	26	right	female	30	500	900	temporal1	327	Invalid
3	26	right	female	31	1100	600	temporal1	280	Valid
3	26	right	female	32	1100	800	temporal1	236	Valid
3	26	right	female	33	500	800	temporal1	187	Valid
3	26	right	female	34	1100	1000	temporal1	265	Invalid
3	26	right	female	35	500	900	temporal1	226	Valid
3	26	right	female	36	500	600	temporal1	257	Valid
3	26	right	female	37	1100	800	temporal1	236	Valid
3	26	right	female	38	500	700	temporal1	223	Valid
3	26	right	female	39	500	1000	temporal1	237	Valid
3	26	right	female	40	500	600	temporal1	308	Valid
3	26	right	female	41	500	700	temporal2	267	Valid
3	26	right	female	42	500	700	temporal2	267	Valid
3	26	right	female	43	500	900	temporal2	212	Invalid
3	26	right	female	44	1100	800	temporal2	378	Valid
3	26	right	female	45	1100	1000	temporal2	355	Valid
3	26	right	female	46	1100	700	temporal2	278	Invalid
3	26	right	female	47	1100	800	temporal2	218	Invalid
3	26	right	female	48	1100	900	temporal2	292	Valid
3	26	right	female	49	1100	600	temporal2	311	Valid
3	26	right	female	50	500	600	temporal2	243	Valid
3	26	right	female	51	500	600	temporal2	256	Valid
3	26	right	female	52	500	600	temporal2	285	Valid
3	26	right	female	53	500	900	temporal2	253	Valid
3	26	right	female	54	1100	700	temporal2	262	Valid
3	26	right	female	55	1100	1000	temporal2	251	Valid
3	26	right	female	56	1100	1000	temporal2	200	Invalid
3	26	right	female	57	1100	900	temporal2	443	Valid
3	26	right	female	58	1100	700	temporal2	268	Valid
3	26	right	female	59	500	700	temporal2	405	Invalid
3	26	right	female	60	500	800	temporal2	268	Valid
3	26	right	female	61	1100	900	temporal2	469	Valid
3	26	right	female	62	500	600	temporal2	0	Valid
3	26	right	female	63	500	900	temporal2	340	Invalid
3	26	right	female	64	1100	800	temporal2	228	Valid
3	26	right	female	65	500	700	temporal2	239	Valid
3	26	right	female	66	500	900	temporal2	378	Valid
3	26	right	female	67	500	900	temporal2	261	Valid
3	26	right	female	68	500	900	temporal2	246	Valid
3	26	right	female	69	1100	600	temporal2	0	Valid
3	26	right	female	70	500	900	temporal2	493	Valid
3	26	right	female	71	500	600	temporal2	320	Valid
3	26	right	female	72	1100	1000	temporal2	259	Valid
3	26	right	female	73	500	700	temporal2	307	Invalid
3	26	right	female	74	1100	800	temporal2	254	Valid
3	26	right	female	75	1100	700	temporal2	263	Valid
3	26	right	female	76	1100	1000	temporal2	259	Invalid
3	26	right	female	77	500	1000	temporal2	312	Valid
3	26	right	female	78	500	700	temporal2	295	Valid
3	26	right	female	79	1100	900	temporal2	301	Valid
3	26	right	female	80	1100	700	temporal2	341	Valid
3	26	right	female	81	500	800	temporal3	299	Valid
3	26	right	female	82	500	900	temporal3	315	Valid
3	26	right	female	83	1100	800	temporal3	245	Invalid
3	26	right	female	84	500	700	temporal3	286	Invalid
3	26	right	female	85	1100	1000	temporal3	242	Valid
3	26	right	female	86	500	600	temporal3	358	Valid
3	26	right	female	87	1100	600	temporal3	264	Valid
3	26	right	female	88	1100	1000	temporal3	403	Valid
3	26	right	female	89	500	600	temporal3	268	Invalid
3	26	right	female	90	1100	700	temporal3	267	Valid
3	26	right	female	91	1100	1000	temporal3	248	Valid
3	26	right	female	92	1100	800	temporal3	245	Invalid
3	26	right	female	93	500	800	temporal3	298	Valid
3	26	right	female	94	500	1000	temporal3	269	Valid
3	26	right	female	95	500	600	temporal3	259	Valid
3	26	right	female	96	500	800	temporal3	238	Valid
3	26	right	female	97	500	800	temporal3	292	Valid
3	26	right	female	98	1100	900	temporal3	259	Valid
3	26	right	female	99	1100	600	temporal3	345	Invalid
3	26	right	female	100	500	1000	temporal3	297	Valid
3	26	right	female	101	500	600	temporal3	269	Valid
3	26	right	female	102	500	900	temporal3	262	Valid
3	26	right	female	103	500	800	temporal3	251	Valid
3	26	right	female	104	1100	700	temporal3	284	Invalid
3	26	right	female	105	1100	800	temporal3	303	Valid
3	26	right	female	106	500	1000	temporal3	259	Invalid
3	26	right	female	107	500	1000	temporal3	303	Valid
3	26	right	female	108	1100	700	temporal3	253	Valid
3	26	right	female	109	1100	900	temporal3	310	Valid
3	26	right	female	110	500	1000	temporal3	226	Valid
3	26	right	female	111	1100	700	temporal3	251	Valid
3	26	right	female	112	1100	600	temporal3	296	Valid
3	26	right	female	113	1100	900	temporal3	231	Valid
3	26	right	female	114	1100	600	temporal3	438	Valid
3	26	right	female	115	500	800	temporal3	292	Valid
3	26	right	female	116	500	1000	temporal3	262	Valid
3	26	right	female	117	1100	700	temporal3	238	Valid
3	26	right	female	118	1100	800	temporal3	245	Valid
3	26	right	female	119	1100	1000	temporal3	281	Valid
3	26	right	female	120	500	900	temporal3	321	Invalid

## Sheet: 5
Subject	Age	Handedness	Sex	Trial	Delay	ISI_value	Running[Trial]	Target.RT	Validity
4	29	right	female	1	1100	800	temporal1	236	Valid
4	29	right	female	2	500	700	temporal1	341	Valid
4	29	right	female	3	1100	900	temporal1	242	Valid
4	29	right	female	4	1100	700	temporal1	275	Valid
4	29	right	female	5	500	900	temporal1	331	Valid
4	29	right	female	6	1100	900	temporal1	208	Valid
4	29	right	female	7	1100	1000	temporal1	375	Invalid
4	29	right	female	8	1100	700	temporal1	274	Valid
4	29	right	female	9	1100	800	temporal1	278	Valid
4	29	right	female	10	500	800	temporal1	251	Valid
4	29	right	female	11	500	700	temporal1	285	Valid
4	29	right	female	12	1100	1000	temporal1	232	Valid
4	29	right	female	13	1100	1000	temporal1	277	Invalid
4	29	right	female	14	1100	600	temporal1	322	Valid
4	29	right	female	15	1100	1000	temporal1	323	Valid
4	29	right	female	16	500	600	temporal1	533	Valid
4	29	right	female	17	500	900	temporal1	363	Valid
4	29	right	female	18	500	700	temporal1	369	Invalid
4	29	right	female	19	500	800	temporal1	553	Invalid
4	29	right	female	20	1100	800	temporal1	362	Invalid
4	29	right	female	21	1100	700	temporal1	327	Invalid
4	29	right	female	22	500	1000	temporal1	304	Valid
4	29	right	female	23	500	700	temporal1	271	Valid
4	29	right	female	24	500	600	temporal1	276	Valid
4	29	right	female	25	500	900	temporal1	317	Invalid
4	29	right	female	26	500	800	temporal1	271	Valid
4	29	right	female	27	500	900	temporal1	424	Valid
4	29	right	female	28	500	800	temporal1	270	Valid
4	29	right	female	29	1100	700	temporal1	302	Valid
4	29	right	female	30	1100	900	temporal1	253	Valid
4	29	right	female	31	1100	600	temporal1	282	Valid
4	29	right	female	32	1100	600	temporal1	294	Valid
4	29	right	female	33	500	600	temporal1	369	Valid
4	29	right	female	34	500	1000	temporal1	249	Valid
4	29	right	female	35	500	600	temporal1	311	Valid
4	29	right	female	36	1100	1000	temporal1	281	Valid
4	29	right	female	37	500	1000	temporal1	293	Valid
4	29	right	female	38	500	900	temporal1	308	Invalid
4	29	right	female	39	1100	600	temporal1	311	Valid
4	29	right	female	40	1100	800	temporal1	312	Valid
4	29	right	female	41	500	900	temporal2	381	Valid
4	29	right	female	42	1100	800	temporal2	318	Invalid
4	29	right	female	43	500	600	temporal2	304	Invalid
4	29	right	female	44	1100	600	temporal2	330	Invalid
4	29	right	female	45	500	700	temporal2	321	Invalid
4	29	right	female	46	1100	700	temporal2	287	Valid
4	29	right	female	47	500	600	temporal2	291	Valid
4	29	right	female	48	1100	600	temporal2	254	Valid
4	29	right	female	49	500	800	temporal2	420	Invalid
4	29	right	female	50	1100	800	temporal2	346	Valid
4	29	right	female	51	500	900	temporal2	288	Valid
4	29	right	female	52	1100	1000	temporal2	500	Valid
4	29	right	female	53	1100	1000	temporal2	294	Invalid
4	29	right	female	54	1100	600	temporal2	370	Valid
4	29	right	female	55	500	900	temporal2	262	Valid
4	29	right	female	56	500	700	temporal2	302	Valid
4	29	right	female	57	1100	700	temporal2	341	Valid
4	29	right	female	58	500	600	temporal2	279	Valid
4	29	right	female	59	500	700	temporal2	263	Valid
4	29	right	female	60	1100	1000	temporal2	276	Valid
4	29	right	female	61	1100	900	temporal2	203	Valid
4	29	right	female	62	1100	600	temporal2	361	Valid
4	29	right	female	63	500	900	temporal2	310	Invalid
4	29	right	female	64	500	1000	temporal2	306	Valid
4	29	right	female	65	500	900	temporal2	273	Valid
4	29	right	female	66	500	800	temporal2	293	Valid
4	29	right	female	67	1100	700	temporal2	285	Valid
4	29	right	female	68	500	800	temporal2	265	Valid
4	29	right	female	69	500	800	temporal2	317	Valid
4	29	right	female	70	1100	1000	temporal2	375	Valid
4	29	right	female	71	1100	700	temporal2	474	Valid
4	29	right	female	72	1100	1000	temporal2	222	Valid
4	29	right	female	73	1100	800	temporal2	333	Valid
4	29	right	female	74	1100	1000	temporal2	287	Valid
4	29	right	female	75	500	1000	temporal2	395	Valid
4	29	right	female	76	500	900	temporal2	269	Valid
4	29	right	female	77	500	800	temporal2	346	Valid
4	29	right	female	78	500	700	temporal2	295	Valid
4	29	right	female	79	1100	900	temporal2	302	Valid
4	29	right	female	80	1100	600	temporal2	306	Invalid
4	29	right	female	81	500	700	temporal3	317	Valid
4	29	right	female	82	1100	700	temporal3	307	Invalid
4	29	right	female	83	500	900	temporal3	370	Valid
4	29	right	female	84	1100	800	temporal3	299	Valid
4	29	right	female	85	1100	1000	temporal3	286	Valid
4	29	right	female	86	500	600	temporal3	410	Valid
4	29	right	female	87	1100	700	temporal3	187	Valid
4	29	right	female	88	1100	800	temporal3	332	Valid
4	29	right	female	89	1100	900	temporal3	233	Valid
4	29	right	female	90	500	600	temporal3	262	Valid
4	29	right	female	91	1100	700	temporal3	248	Valid
4	29	right	female	92	1100	900	temporal3	280	Valid
4	29	right	female	93	1100	600	temporal3	277	Invalid
4	29	right	female	94	1100	800	temporal3	287	Valid
4	29	right	female	95	1100	800	temporal3	355	Valid
4	29	right	female	96	500	600	temporal3	309	Invalid
4	29	right	female	97	500	700	temporal3	275	Valid
4	29	right	female	98	1100	1000	temporal3	344	Invalid
4	29	right	female	99	500	1000	temporal3	472	Valid
4	29	right	female	100	500	800	temporal3	365	Invalid
4	29	right	female	101	1100	900	temporal3	242	Valid
4	29	right	female	102	500	1000	temporal3	318	Valid
4	29	right	female	103	1100	600	temporal3	281	Valid
4	29	right	female	104	500	900	temporal3	225	Valid
4	29	right	female	105	500	600	temporal3	255	Invalid
4	29	right	female	106	500	600	temporal3	509	Invalid
4	29	right	female	107	500	900	temporal3	283	Valid
4	29	right	female	108	500	1000	temporal3	335	Valid
4	29	right	female	109	500	900	temporal3	372	Valid
4	29	right	female	110	500	800	temporal3	333	Valid
4	29	right	female	111	500	1000	temporal3	263	Valid
4	29	right	female	112	500	800	temporal3	348	Valid
4	29	right	female	113	1100	700	temporal3	306	Valid
4	29	right	female	114	500	1000	temporal3	253	Valid
4	29	right	female	115	1100	600	temporal3	354	Invalid
4	29	right	female	116	1100	1000	temporal3	322	Valid
4	29	right	female	117	1100	700	temporal3	384	Valid
4	29	right	female	118	500	900	temporal3	628	Valid
4	29	right	female	119	1100	700	temporal3	286	Valid
4	29	right	female	120	1100	800	temporal3	283	Valid
4	29	right	female	1	1100	1000	realtrialNoCue1	451	nocue
4	29	right	female	2	500	800	realtrialNoCue1	376	nocue
4	29	right	female	3	1100	600	realtrialNoCue1	279	nocue
4	29	right	female	4	500	700	realtrialNoCue1	248	nocue
4	29	right	female	5	1100	1000	realtrialNoCue1	236	nocue
4	29	right	female	6	1100	700	realtrialNoCue1	246	nocue
4	29	right	female	7	500	900	realtrialNoCue1	312	nocue
4	29	right	female	8	500	900	realtrialNoCue1	294	nocue
4	29	right	female	9	1100	600	realtrialNoCue1	313	nocue
4	29	right	female	10	500	700	realtrialNoCue1	224	nocue
4	29	right	female	11	1100	1000	realtrialNoCue1	269	nocue
4	29	right	female	12	500	600	realtrialNoCue1	363	nocue
4	29	right	female	13	500	700	realtrialNoCue1	215	nocue
4	29	right	female	14	1100	600	realtrialNoCue1	293	nocue
4	29	right	female	15	1100	600	realtrialNoCue1	297	nocue
4	29	right	female	16	500	700	realtrialNoCue1	359	nocue
4	29	right	female	17	1100	600	realtrialNoCue1	305	nocue
4	29	right	female	18	1100	900	realtrialNoCue1	280	nocue
4	29	right	female	19	500	1000	realtrialNoCue1	251	nocue
4	29	right	female	20	500	600	realtrialNoCue1	297	nocue
4	29	right	female	21	500	900	realtrialNoCue1	272	nocue
4	29	right	female	22	500	1000	realtrialNoCue1	285	nocue
4	29	right	female	23	500	800	realtrialNoCue1	273	nocue
4	29	right	female	24	1100	900	realtrialNoCue1	217	nocue
4	29	right	female	25	500	1000	realtrialNoCue1	272	nocue
4	29	right	female	26	1100	800	realtrialNoCue1	260	nocue
4	29	right	female	27	1100	700	realtrialNoCue1	253	nocue
4	29	right	female	28	500	800	realtrialNoCue1	577	nocue
4	29	right	female	29	1100	800	realtrialNoCue1	282	nocue
4	29	right	female	30	1100	900	realtrialNoCue1	273	nocue
4	29	right	female	31	500	800	realtrialNoCue1	350	nocue
4	29	right	female	32	1100	600	realtrialNoCue1	207	nocue
4	29	right	female	33	500	1000	realtrialNoCue1	325	nocue
4	29	right	female	34	500	800	realtrialNoCue1	279	nocue
4	29	right	female	35	1100	1000	realtrialNoCue1	228	nocue
4	29	right	female	36	1100	900	realtrialNoCue1	286	nocue
4	29	right	female	37	1100	700	realtrialNoCue1	244	nocue
4	29	right	female	38	500	900	realtrialNoCue1	279	nocue
4	29	right	female	39	500	800	realtrialNoCue1	290	nocue
4	29	right	female	40	500	700	realtrialNoCue1	281	nocue
4	29	right	female	41	1100	800	realtrialNoCue1	230	nocue
4	29	right	female	42	500	800	realtrialNoCue1	260	nocue
4	29	right	female	43	1100	800	realtrialNoCue1	272	nocue
4	29	right	female	44	500	600	realtrialNoCue1	326	nocue
4	29	right	female	45	500	700	realtrialNoCue1	300	nocue
4	29	right	female	46	1100	900	realtrialNoCue1	275	nocue
4	29	right	female	47	1100	800	realtrialNoCue1	270	nocue
4	29	right	female	48	1100	600	realtrialNoCue1	243	nocue
4	29	right	female	1	500	1000	realtrialneutral	294	neutral
4	29	right	female	2	1100	600	realtrialneutral	321	neutral
4	29	right	female	3	1100	900	realtrialneutral	288	neutral
4	29	right	female	4	1100	800	realtrialneutral	324	neutral
4	29	right	female	5	1100	1000	realtrialneutral	261	neutral
4	29	right	female	6	1100	900	realtrialneutral	262	neutral
4	29	right	female	7	500	700	realtrialneutral	327	neutral
4	29	right	female	8	500	900	realtrialneutral	285	neutral
4	29	right	female	9	1100	900	realtrialneutral	205	neutral
4	29	right	female	10	1100	600	realtrialneutral	236	neutral
4	29	right	female	11	1100	1000	realtrialneutral	0	neutral
4	29	right	female	12	500	600	realtrialneutral	359	neutral
4	29	right	female	13	500	900	realtrialneutral	284	neutral
4	29	right	female	14	500	700	realtrialneutral	413	neutral
4	29	right	female	15	500	900	realtrialneutral	238	neutral
4	29	right	female	16	500	1000	realtrialneutral	285	neutral
4	29	right	female	17	1100	700	realtrialneutral1	257	neutral
4	29	right	female	18	1100	800	realtrialneutral1	349	neutral
4	29	right	female	19	1100	1000	realtrialneutral1	510	neutral
4	29	right	female	20	500	800	realtrialneutral1	257	neutral
4	29	right	female	21	500	600	realtrialneutral1	285	neutral
4	29	right	female	22	500	1000	realtrialneutral1	274	neutral
4	29	right	female	23	500	1000	realtrialneutral1	294	neutral
4	29	right	female	24	500	1000	realtrialneutral1	329	neutral
4	29	right	female	25	1100	700	realtrialneutral1	239	neutral
4	29	right	female	26	1100	900	realtrialneutral1	320	neutral
4	29	right	female	27	1100	600	realtrialneutral1	307	neutral
4	29	right	female	28	500	700	realtrialneutral1	288	neutral
4	29	right	female	29	1100	700	realtrialneutral1	234	neutral
4	29	right	female	30	500	800	realtrialneutral1	312	neutral
4	29	right	female	31	500	700	realtrialneutral1	271	neutral
4	29	right	female	32	1100	600	realtrialneutral1	315	neutral
4	29	right	female	33	500	600	realtrialneutral2	0	neutral
4	29	right	female	34	1100	600	realtrialneutral2	321	neutral
4	29	right	female	35	1100	700	realtrialneutral2	286	neutral
4	29	right	female	36	500	1000	realtrialneutral2	259	neutral
4	29	right	female	37	1100	700	realtrialneutral2	306	neutral
4	29	right	female	38	500	800	realtrialneutral2	358	neutral
4	29	right	female	39	1100	600	realtrialneutral2	255	neutral
4	29	right	female	40	500	800	realtrialneutral2	268	neutral
4	29	right	female	41	500	1000	realtrialneutral2	273	neutral
4	29	right	female	42	500	700	realtrialneutral2	281	neutral
4	29	right	female	43	1100	900	realtrialneutral2	360	neutral
4	29	right	female	44	500	600	realtrialneutral2	266	neutral
4	29	right	female	45	1100	700	realtrialneutral2	226	neutral
4	29	right	female	46	500	600	realtrialneutral2	312	neutral
4	29	right	female	47	1100	1000	realtrialneutral2	266	neutral
4	29	right	female	48	1100	1000	realtrialneutral2	230	neutral
4	29	right	female	1	1100	600	SpaceExp	244	Valid
4	29	right	female	2	500	1000	SpaceExp	337	Valid
4	29	right	female	3	1100	900	SpaceExp	383	Invalid
4	29	right	female	4	500	700	SpaceExp	499	Invalid
4	29	right	female	5	1100	800	SpaceExp	334	Valid
4	29	right	female	6	500	700	SpaceExp	316	Valid
4	29	right	female	7	500	1000	SpaceExp	366	Valid
4	29	right	female	8	500	900	SpaceExp	283	Valid
4	29	right	female	9	500	700	SpaceExp	299	Valid
4	29	right	female	10	1100	900	SpaceExp	257	Valid
4	29	right	female	11	500	600	SpaceExp	294	Valid
4	29	right	female	12	1100	900	SpaceExp	317	Valid
4	29	right	female	13	1100	900	SpaceExp	291	Valid
4	29	right	female	14	1100	900	SpaceExp	475	Valid
4	29	right	female	15	500	800	SpaceExp	319	Valid
4	29	right	female	16	500	1000	SpaceExp	330	Valid
4	29	right	female	17	500	1000	SpaceExp	267	Valid
4	29	right	female	18	1100	800	SpaceExp	447	Invalid
4	29	right	female	19	1100	600	SpaceExp	365	Valid
4	29	right	female	20	1100	800	SpaceExp	269	Valid
4	29	right	female	21	500	900	SpaceExp	285	Valid
4	29	right	female	22	1100	800	SpaceExp	322	Valid
4	29	right	female	23	500	700	SpaceExp	624	Valid
4	29	right	female	24	1100	800	SpaceExp	261	Invalid
4	29	right	female	25	1100	900	SpaceExp	213	Valid
4	29	right	female	26	500	800	SpaceExp	380	Invalid
4	29	right	female	27	1100	600	SpaceExp	269	Valid
4	29	right	female	28	1100	1000	SpaceExp	392	Invalid
4	29	right	female	29	500	1000	SpaceExp	296	Invalid
4	29	right	female	30	1100	1000	SpaceExp	315	Valid
4	29	right	female	31	500	900	SpaceExp	289	Valid
4	29	right	female	32	500	700	SpaceExp	0	Valid
4	29	right	female	33	1100	600	SpaceExp	247	Valid
4	29	right	female	34	1100	800	SpaceExp	252	Valid
4	29	right	female	35	1100	700	SpaceExp	286	Valid
4	29	right	female	36	500	600	SpaceExp	473	Valid
4	29	right	female	37	500	800	SpaceExp	0	Valid
4	29	right	female	38	1100	700	SpaceExp	298	Valid
4	29	right	female	39	500	900	SpaceExp	392	Valid
4	29	right	female	40	500	700	SpaceExp	259	Invalid
4	29	right	female	41	500	800	SpaceExp1	266	Valid
4	29	right	female	42	1100	900	SpaceExp1	290	Valid
4	29	right	female	43	1100	1000	SpaceExp1	380	Valid
4	29	right	female	44	1100	800	SpaceExp1	517	Valid
4	29	right	female	45	500	700	SpaceExp1	300	Valid
4	29	right	female	46	1100	900	SpaceExp1	258	Valid
4	29	right	female	47	500	1000	SpaceExp1	279	Valid
4	29	right	female	48	500	700	SpaceExp1	415	Valid
4	29	right	female	49	500	600	SpaceExp1	269	Valid
4	29	right	female	50	1100	1000	SpaceExp1	266	Valid
4	29	right	female	51	1100	700	SpaceExp1	274	Valid
4	29	right	female	52	500	700	SpaceExp1	498	Valid
4	29	right	female	53	1100	900	SpaceExp1	265	Valid
4	29	right	female	54	1100	1000	SpaceExp1	501	Valid
4	29	right	female	55	500	600	SpaceExp1	352	Valid
4	29	right	female	56	1100	600	SpaceExp1	273	Valid
4	29	right	female	57	500	900	SpaceExp1	377	Valid
4	29	right	female	58	500	800	SpaceExp1	497	Valid
4	29	right	female	59	500	900	SpaceExp1	281	Valid
4	29	right	female	60	1100	1000	SpaceExp1	309	Valid
4	29	right	female	61	500	600	SpaceExp1	367	Invalid
4	29	right	female	62	500	800	SpaceExp1	439	Valid
4	29	right	female	63	1100	800	SpaceExp1	261	Valid
4	29	right	female	64	1100	600	SpaceExp1	354	Valid
4	29	right	female	65	1100	600	SpaceExp1	300	Valid
4	29	right	female	66	1100	700	SpaceExp1	226	Invalid
4	29	right	female	67	1100	600	SpaceExp1	311	Invalid
4	29	right	female	68	500	800	SpaceExp1	579	Invalid
4	29	right	female	69	1100	800	SpaceExp1	226	Valid
4	29	right	female	70	500	900	SpaceExp1	261	Valid
4	29	right	female	71	500	1000	SpaceExp1	248	Valid
4	29	right	female	72	1100	1000	SpaceExp1	253	Invalid
4	29	right	female	73	500	700	SpaceExp1	344	Valid
4	29	right	female	74	1100	900	SpaceExp1	212	Invalid
4	29	right	female	75	500	600	SpaceExp1	298	Invalid
4	29	right	female	76	500	700	SpaceExp1	250	Valid
4	29	right	female	77	500	1000	SpaceExp1	0	Valid
4	29	right	female	78	1100	600	SpaceExp1	262	Valid
4	29	right	female	79	1100	1000	SpaceExp1	251	Valid
4	29	right	female	80	500	800	SpaceExp1	456	Invalid
4	29	right	female	81	500	600	SpaceExp2	448	Valid
4	29	right	female	82	500	600	SpaceExp2	269	Valid
4	29	right	female	83	1100	700	SpaceExp2	253	Valid
4	29	right	female	84	500	900	SpaceExp2	262	Valid
4	29	right	female	85	1100	700	SpaceExp2	264	Valid
4	29	right	female	86	1100	800	SpaceExp2	276	Valid
4	29	right	female	87	500	1000	SpaceExp2	407	Valid
4	29	right	female	88	1100	1000	SpaceExp2	349	Valid
4	29	right	female	89	500	900	SpaceExp2	443	Invalid
4	29	right	female	90	500	1000	SpaceExp2	304	Valid
4	29	right	female	91	500	700	SpaceExp2	296	Valid
4	29	right	female	92	1100	1000	SpaceExp2	252	Valid
4	29	right	female	93	500	800	SpaceExp2	288	Valid
4	29	right	female	94	500	700	SpaceExp2	280	Valid
4	29	right	female	95	500	900	SpaceExp2	264	Valid
4	29	right	female	96	500	900	SpaceExp2	353	Valid
4	29	right	female	97	1100	600	SpaceExp2	267	Valid
4	29	right	female	98	500	900	SpaceExp2	530	Invalid
4	29	right	female	99	500	600	SpaceExp2	292	Valid
4	29	right	female	100	500	800	SpaceExp2	400	Valid
4	29	right	female	101	500	800	SpaceExp2	287	Valid
4	29	right	female	102	1100	700	SpaceExp2	207	Valid
4	29	right	female	103	500	900	SpaceExp2	265	Valid
4	29	right	female	104	500	800	SpaceExp2	399	Invalid
4	29	right	female	105	1100	700	SpaceExp2	273	Valid
4	29	right	female	106	1100	900	SpaceExp2	417	Valid
4	29	right	female	107	1100	1000	SpaceExp2	312	Invalid
4	29	right	female	108	1100	800	SpaceExp2	307	Valid
4	29	right	female	109	1100	800	SpaceExp2	0	Valid
4	29	right	female	110	1100	800	SpaceExp2	284	Invalid
4	29	right	female	111	1100	900	SpaceExp2	283	Invalid
4	29	right	female	112	1100	900	SpaceExp2	307	Valid
4	29	right	female	113	1100	800	SpaceExp2	293	Valid
4	29	right	female	114	500	600	SpaceExp2	521	Valid
4	29	right	female	115	1100	900	SpaceExp2	271	Valid
4	29	right	female	116	1100	700	SpaceExp2	287	Invalid
4	29	right	female	117	500	700	SpaceExp2	424	Invalid
4	29	right	female	118	1100	700	SpaceExp2	242	Valid
4	29	right	female	119	500	800	SpaceExp2	302	Valid
4	29	right	female	120	1100	600	SpaceExp2	346	Valid

## Sheet: 6
Subject	Age	Handedness	Sex	Trial	Delay	ISI_value	Running[Trial]	Target.RT	Validity
5	36	right	female	1	1100	600	temporal1	503	Valid
5	36	right	female	2	500	600	temporal1	409	Valid
5	36	right	female	3	500	600	temporal1	449	Valid
5	36	right	female	4	500	1000	temporal1	309	Valid
5	36	right	female	5	500	700	temporal1	435	Valid
5	36	right	female	6	500	1000	temporal1	450	Valid
5	36	right	female	7	1100	700	temporal1	322	Valid
5	36	right	female	8	1100	700	temporal1	473	Valid
5	36	right	female	9	1100	700	temporal1	401	Valid
5	36	right	female	10	1100	1000	temporal1	384	Valid
5	36	right	female	11	1100	700	temporal1	381	Invalid
5	36	right	female	12	500	600	temporal1	492	Valid
5	36	right	female	13	500	600	temporal1	488	Valid
5	36	right	female	14	1100	900	temporal1	352	Valid
5	36	right	female	15	1100	1000	temporal1	368	Invalid
5	36	right	female	16	1100	1000	temporal1	369	Valid
5	36	right	female	17	500	600	temporal1	337	Valid
5	36	right	female	18	1100	900	temporal1	399	Valid
5	36	right	female	19	500	600	temporal1	479	Valid
5	36	right	female	20	500	800	temporal1	418	Valid
5	36	right	female	21	1100	900	temporal1	516	Valid
5	36	right	female	22	1100	800	temporal1	431	Valid
5	36	right	female	23	500	700	temporal1	457	Valid
5	36	right	female	24	500	800	temporal1	390	Invalid
5	36	right	female	25	500	700	temporal1	424	Invalid
5	36	right	female	26	1100	1000	temporal1	319	Invalid
5	36	right	female	27	500	800	temporal1	393	Valid
5	36	right	female	28	1100	1000	temporal1	353	Valid
5	36	right	female	29	1100	800	temporal1	82	Invalid
5	36	right	female	30	500	800	temporal1	327	Invalid
5	36	right	female	31	500	600	temporal1	338	Valid
5	36	right	female	32	500	900	temporal1	336	Valid
5	36	right	female	33	1100	700	temporal1	0	Valid
5	36	right	female	34	500	900	temporal1	345	Valid
5	36	right	female	35	1100	800	temporal1	0	Valid
5	36	right	female	36	1100	1000	temporal1	407	Valid
5	36	right	female	37	500	900	temporal1	418	Valid
5	36	right	female	38	500	900	temporal1	396	Invalid
5	36	right	female	39	1100	900	temporal1	359	Valid
5	36	right	female	40	1100	800	temporal1	328	Valid
5	36	right	female	41	500	700	temporal2	314	Valid
5	36	right	female	42	1100	1000	temporal2	396	Valid
5	36	right	female	43	1100	600	temporal2	315	Valid
5	36	right	female	44	1100	900	temporal2	376	Valid
5	36	right	female	45	500	600	temporal2	376	Valid
5	36	right	female	46	500	800	temporal2	408	Invalid
5	36	right	female	47	1100	700	temporal2	260	Valid
5	36	right	female	48	1100	800	temporal2	352	Invalid
5	36	right	female	49	1100	600	temporal2	337	Valid
5	36	right	female	50	500	800	temporal2	435	Invalid
5	36	right	female	51	500	800	temporal2	360	Valid
5	36	right	female	52	1100	700	temporal2	278	Valid
5	36	right	female	53	1100	600	temporal2	321	Valid
5	36	right	female	54	1100	800	temporal2	524	Invalid
5	36	right	female	55	500	600	temporal2	350	Valid
5	36	right	female	56	1100	600	temporal2	311	Valid
5	36	right	female	57	500	900	temporal2	373	Valid
5	36	right	female	58	500	900	temporal2	409	Valid
5	36	right	female	59	500	800	temporal2	329	Valid
5	36	right	female	60	1100	600	temporal2	274	Valid
5	36	right	female	61	1100	700	temporal2	345	Valid
5	36	right	female	62	1100	900	temporal2	359	Valid
5	36	right	female	63	500	800	temporal2	296	Valid
5	36	right	female	64	1100	1000	temporal2	427	Valid
5	36	right	female	65	500	700	temporal2	340	Valid
5	36	right	female	66	1100	600	temporal2	326	Invalid
5	36	right	female	67	500	1000	temporal2	320	Valid
5	36	right	female	68	500	700	temporal2	367	Valid
5	36	right	female	69	500	1000	temporal2	351	Valid
5	36	right	female	70	500	900	temporal2	348	Valid
5	36	right	female	71	1100	1000	temporal2	382	Valid
5	36	right	female	72	1100	1000	temporal2	373	Valid
5	36	right	female	73	1100	1000	temporal2	428	Valid
5	36	right	female	74	500	900	temporal2	326	Valid
5	36	right	female	75	1100	700	temporal2	508	Invalid
5	36	right	female	76	1100	700	temporal2	458	Valid
5	36	right	female	77	500	1000	temporal2	471	Valid
5	36	right	female	78	500	900	temporal2	416	Invalid
5	36	right	female	79	500	900	temporal2	371	Invalid
5	36	right	female	80	500	800	temporal2	403	Valid
5	36	right	female	81	1100	800	temporal3	438	Valid
5	36	right	female	82	1100	900	temporal3	327	Valid
5	36	right	female	83	1100	600	temporal3	360	Valid
5	36	right	female	84	500	1000	temporal3	361	Valid
5	36	right	female	85	500	1000	temporal3	377	Invalid
5	36	right	female	86	1100	600	temporal3	321	Invalid
5	36	right	female	87	1100	800	temporal3	292	Invalid
5	36	right	female	88	1100	900	temporal3	451	Valid
5	36	right	female	89	500	900	temporal3	484	Valid
5	36	right	female	90	1100	1000	temporal3	399	Valid
5	36	right	female	91	500	600	temporal3	359	Valid
5	36	right	female	92	500	1000	temporal3	383	Invalid
5	36	right	female	93	500	1000	temporal3	327	Valid
5	36	right	female	94	1100	700	temporal3	0	Valid
5	36	right	female	95	500	800	temporal3	339	Valid
5	36	right	female	96	1100	900	temporal3	408	Valid
5	36	right	female	97	1100	1000	temporal3	422	Valid
5	36	right	female	98	500	700	temporal3	537	Valid
5	36	right	female	99	500	800	temporal3	363	Valid
5	36	right	female	100	1100	700	temporal3	551	Valid
5	36	right	female	101	1100	700	temporal3	357	Valid
5	36	right	female	102	1100	900	temporal3	433	Valid
5	36	right	female	103	1100	700	temporal3	395	Invalid
5	36	right	female	104	500	800	temporal3	402	Valid
5	36	right	female	105	1100	1000	temporal3	394	Invalid
5	36	right	female	106	1100	800	temporal3	352	Valid
5	36	right	female	107	1100	600	temporal3	369	Valid
5	36	right	female	108	500	600	temporal3	449	Valid
5	36	right	female	109	500	600	temporal3	352	Valid
5	36	right	female	110	500	700	temporal3	317	Invalid
5	36	right	female	111	500	600	temporal3	391	Valid
5	36	right	female	112	500	900	temporal3	299	Valid
5	36	right	female	113	500	900	temporal3	146	Valid
5	36	right	female	114	500	600	temporal3	308	Valid
5	36	right	female	115	1100	900	temporal3	337	Valid
5	36	right	female	116	500	1000	temporal3	275	Valid
5	36	right	female	117	500	800	temporal3	295	Invalid
5	36	right	female	118	1100	700	temporal3	270	Valid
5	36	right	female	119	1100	800	temporal3	347	Valid
5	36	right	female	120	500	700	temporal3	401	Valid
5	36	right	female	1	1100	700	realtrialneutral	414	neutral
5	36	right	female	2	1100	700	realtrialneutral	367	neutral
5	36	right	female	3	1100	900	realtrialneutral	483	neutral
5	36	right	female	4	500	600	realtrialneutral	383	neutral
5	36	right	female	5	500	700	realtrialneutral	387	neutral
5	36	right	female	6	500	900	realtrialneutral	335	neutral
5	36	right	female	7	1100	800	realtrialneutral	265	neutral
5	36	right	female	8	500	800	realtrialneutral	366	neutral
5	36	right	female	9	500	700	realtrialneutral	314	neutral
5	36	right	female	10	1100	600	realtrialneutral	308	neutral
5	36	right	female	11	500	900	realtrialneutral	322	neutral
5	36	right	female	12	500	600	realtrialneutral	365	neutral
5	36	right	female	13	500	900	realtrialneutral	371	neutral
5	36	right	female	14	1100	1000	realtrialneutral	354	neutral
5	36	right	female	15	1100	1000	realtrialneutral	340	neutral
5	36	right	female	16	1100	800	realtrialneutral	620	neutral
5	36	right	female	17	1100	900	realtrialneutral1	477	neutral
5	36	right	female	18	500	1000	realtrialneutral1	466	neutral
5	36	right	female	19	1100	800	realtrialneutral1	350	neutral
5	36	right	female	20	500	700	realtrialneutral1	403	neutral
5	36	right	female	21	1100	1000	realtrialneutral1	371	neutral
5	36	right	female	22	1100	900	realtrialneutral1	319	neutral
5	36	right	female	23	500	900	realtrialneutral1	317	neutral
5	36	right	female	24	500	700	realtrialneutral1	291	neutral
5	36	right	female	25	1100	800	realtrialneutral1	502	neutral
5	36	right	female	26	1100	700	realtrialneutral1	342	neutral
5	36	right	female	27	500	800	realtrialneutral1	360	neutral
5	36	right	female	28	500	1000	realtrialneutral1	343	neutral
5	36	right	female	29	1100	600	realtrialneutral1	257	neutral
5	36	right	female	30	1100	700	realtrialneutral1	0	neutral
5	36	right	female	31	500	600	realtrialneutral1	369	neutral
5	36	right	female	32	500	1000	realtrialneutral1	386	neutral
5	36	right	female	33	500	1000	realtrialneutral2	374	neutral
5	36	right	female	34	500	1000	realtrialneutral2	391	neutral
5	36	right	female	35	1100	600	realtrialneutral2	366	neutral
5	36	right	female	36	1100	900	realtrialneutral2	417	neutral
5	36	right	female	37	500	800	realtrialneutral2	504	neutral
5	36	right	female	38	1100	800	realtrialneutral2	348	neutral
5	36	right	female	39	500	600	realtrialneutral2	396	neutral
5	36	right	female	40	500	600	realtrialneutral2	340	neutral
5	36	right	female	41	1100	800	realtrialneutral2	324	neutral
5	36	right	female	42	1100	600	realtrialneutral2	200	neutral
5	36	right	female	43	1100	600	realtrialneutral2	0	neutral
5	36	right	female	44	500	800	realtrialneutral2	389	neutral
5	36	right	female	45	1100	1000	realtrialneutral2	100	neutral
5	36	right	female	46	500	1000	realtrialneutral2	352	neutral
5	36	right	female	47	500	700	realtrialneutral2	421	neutral
5	36	right	female	48	1100	900	realtrialneutral2	343	neutral
5	36	right	female	1	500	700	realtrialNoCue1	490	nocue
5	36	right	female	2	1100	600	realtrialNoCue1	357	nocue
5	36	right	female	3	500	1000	realtrialNoCue1	374	nocue
5	36	right	female	4	1100	1000	realtrialNoCue1	286	nocue
5	36	right	female	5	1100	1000	realtrialNoCue1	529	nocue
5	36	right	female	6	1100	700	realtrialNoCue1	344	nocue
5	36	right	female	7	1100	1000	realtrialNoCue1	296	nocue
5	36	right	female	8	500	700	realtrialNoCue1	359	nocue
5	36	right	female	9	500	700	realtrialNoCue1	396	nocue
5	36	right	female	10	500	900	realtrialNoCue1	311	nocue
5	36	right	female	11	500	900	realtrialNoCue1	326	nocue
5	36	right	female	12	500	600	realtrialNoCue1	376	nocue
5	36	right	female	13	500	700	realtrialNoCue1	364	nocue
5	36	right	female	14	1100	900	realtrialNoCue1	312	nocue
5	36	right	female	15	1100	800	realtrialNoCue1	290	nocue
5	36	right	female	16	1100	600	realtrialNoCue1	319	nocue
5	36	right	female	17	1100	700	realtrialNoCue1	343	nocue
5	36	right	female	18	500	800	realtrialNoCue1	367	nocue
5	36	right	female	19	1100	600	realtrialNoCue1	297	nocue
5	36	right	female	20	1100	1000	realtrialNoCue1	258	nocue
5	36	right	female	21	1100	900	realtrialNoCue1	268	nocue
5	36	right	female	22	500	900	realtrialNoCue1	283	nocue
5	36	right	female	23	500	900	realtrialNoCue1	363	nocue
5	36	right	female	24	1100	800	realtrialNoCue1	277	nocue
5	36	right	female	25	1100	800	realtrialNoCue1	279	nocue
5	36	right	female	26	500	600	realtrialNoCue1	485	nocue
5	36	right	female	27	500	900	realtrialNoCue1	339	nocue
5	36	right	female	28	500	1000	realtrialNoCue1	334	nocue
5	36	right	female	29	1100	700	realtrialNoCue1	364	nocue
5	36	right	female	30	500	800	realtrialNoCue1	372	nocue
5	36	right	female	31	500	600	realtrialNoCue1	341	nocue
5	36	right	female	32	1100	800	realtrialNoCue1	277	nocue
5	36	right	female	33	1100	700	realtrialNoCue1	499	nocue
5	36	right	female	34	1100	700	realtrialNoCue1	386	nocue
5	36	right	female	35	1100	700	realtrialNoCue1	366	nocue
5	36	right	female	36	500	600	realtrialNoCue1	343	nocue
5	36	right	female	37	1100	800	realtrialNoCue1	352	nocue
5	36	right	female	38	1100	1000	realtrialNoCue1	329	nocue
5	36	right	female	39	1100	800	realtrialNoCue1	362	nocue
5	36	right	female	40	500	1000	realtrialNoCue1	362	nocue
5	36	right	female	41	1100	900	realtrialNoCue1	303	nocue
5	36	right	female	42	500	700	realtrialNoCue1	358	nocue
5	36	right	female	43	1100	600	realtrialNoCue1	375	nocue
5	36	right	female	44	500	900	realtrialNoCue1	267	nocue
5	36	right	female	45	500	700	realtrialNoCue1	306	nocue
5	36	right	female	46	500	800	realtrialNoCue1	373	nocue
5	36	right	female	47	500	600	realtrialNoCue1	271	nocue
5	36	right	female	48	500	900	realtrialNoCue1	310	nocue
5	36	right	female	1	500	900	SpaceExp	0	Valid
5	36	right	female	2	1100	1000	SpaceExp	326	Valid
5	36	right	female	3	500	800	SpaceExp	344	Valid
5	36	right	female	4	1100	900	SpaceExp	429	Valid
5	36	right	female	5	1100	600	SpaceExp	508	Invalid
5	36	right	female	6	1100	800	SpaceExp	462	Valid
5	36	right	female	7	1100	1000	SpaceExp	427	Valid
5	36	right	female	8	500	1000	SpaceExp	520	Valid
5	36	right	female	9	500	1000	SpaceExp	562	Invalid
5	36	right	female	10	500	800	SpaceExp	410	Valid
5	36	right	female	11	500	1000	SpaceExp	433	Valid
5	36	right	female	12	500	600	SpaceExp	519	Valid
5	36	right	female	13	1100	700	SpaceExp	334	Valid
5	36	right	female	14	500	1000	SpaceExp	408	Invalid
5	36	right	female	15	500	900	SpaceExp	370	Valid
5	36	right	female	16	1100	900	SpaceExp	359	Invalid
5	36	right	female	17	500	800	SpaceExp	471	Valid
5	36	right	female	18	500	600	SpaceExp	356	Invalid
5	36	right	female	19	500	800	SpaceExp	373	Valid
5	36	right	female	20	1100	900	SpaceExp	441	Valid
5	36	right	female	21	500	700	SpaceExp	370	Valid
5	36	right	female	22	1100	600	SpaceExp	322	Invalid
5	36	right	female	23	500	700	SpaceExp	370	Invalid
5	36	right	female	24	1100	600	SpaceExp	331	Valid
5	36	right	female	25	1100	1000	SpaceExp	380	Valid
5	36	right	female	26	1100	800	SpaceExp	339	Valid
5	36	right	female	27	1100	1000	SpaceExp	349	Valid
5	36	right	female	28	1100	1000	SpaceExp	357	Valid
5	36	right	female	29	500	800	SpaceExp	358	Valid
5	36	right	female	30	1100	600	SpaceExp	352	Valid
5	36	right	female	31	1100	900	SpaceExp	371	Invalid
5	36	right	female	32	500	900	SpaceExp	328	Valid
5	36	right	female	33	1100	900	SpaceExp	302	Valid
5	36	right	female	34	500	1000	SpaceExp	273	Valid
5	36	right	female	35	500	800	SpaceExp	309	Valid
5	36	right	female	36	500	800	SpaceExp	264	Valid
5	36	right	female	37	1100	900	SpaceExp	305	Valid
5	36	right	female	38	1100	800	SpaceExp	331	Valid
5	36	right	female	39	500	700	SpaceExp	457	Valid
5	36	right	female	40	1100	700	SpaceExp	362	Valid
5	36	right	female	41	1100	800	SpaceExp1	336	Invalid
5	36	right	female	42	500	700	SpaceExp1	526	Valid
5	36	right	female	43	1100	700	SpaceExp1	308	Invalid
5	36	right	female	44	1100	1000	SpaceExp1	349	Valid
5	36	right	female	45	500	1000	SpaceExp1	431	Invalid
5	36	right	female	46	1100	1000	SpaceExp1	357	Valid
5	36	right	female	47	500	700	SpaceExp1	433	Valid
5	36	right	female	48	500	700	SpaceExp1	332	Valid
5	36	right	female	49	500	900	SpaceExp1	432	Valid
5	36	right	female	50	500	600	SpaceExp1	390	Invalid
5	36	right	female	51	1100	1000	SpaceExp1	318	Valid
5	36	right	female	52	1100	800	SpaceExp1	368	Valid
5	36	right	female	53	500	600	SpaceExp1	442	Valid
5	36	right	female	54	1100	900	SpaceExp1	290	Valid
5	36	right	female	55	1100	900	SpaceExp1	329	Valid
5	36	right	female	56	500	600	SpaceExp1	452	Valid
5	36	right	female	57	1100	700	SpaceExp1	286	Valid
5	36	right	female	58	1100	600	SpaceExp1	330	Valid
5	36	right	female	59	1100	600	SpaceExp1	306	Valid
5	36	right	female	60	500	700	SpaceExp1	418	Valid
5	36	right	female	61	1100	600	SpaceExp1	376	Valid
5	36	right	female	62	500	600	SpaceExp1	384	Invalid
5	36	right	female	63	1100	900	SpaceExp1	388	Valid
5	36	right	female	64	1100	800	SpaceExp1	356	Valid
5	36	right	female	65	1100	600	SpaceExp1	334	Valid
5	36	right	female	66	500	800	SpaceExp1	448	Valid
5	36	right	female	67	1100	700	SpaceExp1	312	Valid
5	36	right	female	68	500	800	SpaceExp1	395	Valid
5	36	right	female	69	500	800	SpaceExp1	339	Invalid
5	36	right	female	70	500	800	SpaceExp1	0	Valid
5	36	right	female	71	1100	1000	SpaceExp1	323	Valid
5	36	right	female	72	500	600	SpaceExp1	364	Valid
5	36	right	female	73	500	900	SpaceExp1	385	Valid
5	36	right	female	74	500	700	SpaceExp1	406	Valid
5	36	right	female	75	1100	800	SpaceExp1	348	Invalid
5	36	right	female	76	500	600	SpaceExp1	382	Valid
5	36	right	female	77	1100	600	SpaceExp1	269	Valid
5	36	right	female	78	1100	1000	SpaceExp1	362	Invalid
5	36	right	female	79	500	800	SpaceExp1	362	Valid
5	36	right	female	80	500	900	SpaceExp1	439	Valid
5	36	right	female	81	1100	700	SpaceExp2	358	Valid
5	36	right	female	82	500	1000	SpaceExp2	405	Invalid
5	36	right	female	83	500	700	SpaceExp2	537	Valid
5	36	right	female	84	1100	900	SpaceExp2	447	Invalid
5	36	right	female	85	1100	1000	SpaceExp2	540	Valid
5	36	right	female	86	500	1000	SpaceExp2	429	Valid
5	36	right	female	87	1100	600	SpaceExp2	372	Valid
5	36	right	female	88	1100	1000	SpaceExp2	548	Valid
5	36	right	female	89	1100	700	SpaceExp2	505	Invalid
5	36	right	female	90	500	600	SpaceExp2	379	Valid
5	36	right	female	91	1100	700	SpaceExp2	376	Invalid
5	36	right	female	92	1100	800	SpaceExp2	464	Valid
5	36	right	female	93	500	800	SpaceExp2	499	Valid
5	36	right	female	94	1100	1000	SpaceExp2	423	Valid
5	36	right	female	95	500	900	SpaceExp2	561	Valid
5	36	right	female	96	1100	900	SpaceExp2	357	Valid
5	36	right	female	97	1100	1000	SpaceExp2	390	Valid
5	36	right	female	98	500	600	SpaceExp2	509	Valid
5	36	right	female	99	500	900	SpaceExp2	501	Valid
5	36	right	female	100	500	600	SpaceExp2	559	Valid
5	36	right	female	101	500	900	SpaceExp2	531	Valid
5	36	right	female	102	500	900	SpaceExp2	466	Invalid
5	36	right	female	103	500	700	SpaceExp2	467	Valid
5	36	right	female	104	500	700	SpaceExp2	387	Valid
5	36	right	female	105	500	1000	SpaceExp2	427	Valid
5	36	right	female	106	1100	800	SpaceExp2	360	Valid
5	36	right	female	107	1100	700	SpaceExp2	333	Valid
5	36	right	female	108	1100	700	SpaceExp2	323	Valid
5	36	right	female	109	500	1000	SpaceExp2	356	Valid
5	36	right	female	110	1100	700	SpaceExp2	273	Valid
5	36	right	female	111	1100	900	SpaceExp2	378	Valid
5	36	right	female	112	500	1000	SpaceExp2	443	Invalid
5	36	right	female	113	1100	900	SpaceExp2	380	Valid
5	36	right	female	114	1100	900	SpaceExp2	335	Invalid
5	36	right	female	115	1100	800	SpaceExp2	296	Valid
5	36	right	female	116	500	800	SpaceExp2	0	Valid
5	36	right	female	117	500	1000	SpaceExp2	378	Valid
5	36	right	female	118	500	900	SpaceExp2	422	Invalid
5	36	right	female	119	500	700	SpaceExp2	506	Valid
5	36	right	female	120	1100	700	SpaceExp2	321	Valid

## Sheet: 7
Subject	Age	Handedness	Sex	Trial	Delay	ISI_value	Running[Trial]	Target.RT	Validity
6	35	left	male	1	500	1000	realtrialneutral	384	neutral
6	35	left	male	2	500	900	realtrialneutral	229	neutral
6	35	left	male	3	1100	1000	realtrialneutral	258	neutral
6	35	left	male	4	500	600	realtrialneutral	319	neutral
6	35	left	male	5	500	700	realtrialneutral	262	neutral
6	35	left	male	6	500	600	realtrialneutral	226	neutral
6	35	left	male	7	1100	900	realtrialneutral	260	neutral
6	35	left	male	8	500	800	realtrialneutral	225	neutral
6	35	left	male	9	1100	800	realtrialneutral	245	neutral
6	35	left	male	10	1100	1000	realtrialneutral	250	neutral
6	35	left	male	11	1100	1000	realtrialneutral	256	neutral
6	35	left	male	12	500	800	realtrialneutral	276	neutral
6	35	left	male	13	1100	700	realtrialneutral	276	neutral
6	35	left	male	14	500	600	realtrialneutral	337	neutral
6	35	left	male	15	1100	800	realtrialneutral	250	neutral
6	35	left	male	16	1100	700	realtrialneutral	236	neutral
6	35	left	male	17	500	700	realtrialneutral1	246	neutral
6	35	left	male	18	500	700	realtrialneutral1	238	neutral
6	35	left	male	19	1100	700	realtrialneutral1	265	neutral
6	35	left	male	20	1100	1000	realtrialneutral1	221	neutral
6	35	left	male	21	1100	600	realtrialneutral1	284	neutral
6	35	left	male	22	500	800	realtrialneutral1	255	neutral
6	35	left	male	23	500	900	realtrialneutral1	225	neutral
6	35	left	male	24	1100	1000	realtrialneutral1	207	neutral
6	35	left	male	25	500	900	realtrialneutral1	441	neutral
6	35	left	male	26	1100	900	realtrialneutral1	307	neutral
6	35	left	male	27	1100	900	realtrialneutral1	272	neutral
6	35	left	male	28	500	600	realtrialneutral1	293	neutral
6	35	left	male	29	1100	700	realtrialneutral1	245	neutral
6	35	left	male	30	500	800	realtrialneutral1	275	neutral
6	35	left	male	31	500	700	realtrialneutral1	259	neutral
6	35	left	male	32	1100	1000	realtrialneutral1	263	neutral
6	35	left	male	33	1100	800	realtrialneutral2	238	neutral
6	35	left	male	34	500	800	realtrialneutral2	293	neutral
6	35	left	male	35	1100	900	realtrialneutral2	284	neutral
6	35	left	male	36	500	600	realtrialneutral2	296	neutral
6	35	left	male	37	1100	1000	realtrialneutral2	219	neutral
6	35	left	male	38	500	900	realtrialneutral2	301	neutral
6	35	left	male	39	1100	600	realtrialneutral2	249	neutral
6	35	left	male	40	500	600	realtrialneutral2	318	neutral
6	35	left	male	41	500	600	realtrialneutral2	232	neutral
6	35	left	male	42	500	700	realtrialneutral2	218	neutral
6	35	left	male	43	1100	600	realtrialneutral2	282	neutral
6	35	left	male	44	1100	1000	realtrialneutral2	269	neutral
6	35	left	male	45	1100	900	realtrialneutral2	254	neutral
6	35	left	male	46	500	600	realtrialneutral2	307	neutral
6	35	left	male	47	500	800	realtrialneutral2	245	neutral
6	35	left	male	48	1100	900	realtrialneutral2	295	neutral
6	35	left	male	1	500	700	SpaceExp	275	Invalid
6	35	left	male	2	1100	600	SpaceExp	295	Valid
6	35	left	male	3	500	600	SpaceExp	282	Valid
6	35	left	male	4	1100	1000	SpaceExp	262	Valid
6	35	left	male	5	500	700	SpaceExp	262	Valid
6	35	left	male	6	1100	700	SpaceExp	271	Valid
6	35	left	male	7	500	1000	SpaceExp	0	Valid
6	35	left	male	8	1100	800	SpaceExp	402	Valid
6	35	left	male	9	500	1000	SpaceExp	305	Valid
6	35	left	male	10	500	1000	SpaceExp	276	Valid
6	35	left	male	11	1100	900	SpaceExp	308	Invalid
6	35	left	male	12	1100	1000	SpaceExp	446	Invalid
6	35	left	male	13	500	900	SpaceExp	463	Valid
6	35	left	male	14	1100	800	SpaceExp	515	Valid
6	35	left	male	15	1100	600	SpaceExp	293	Valid
6	35	left	male	16	500	800	SpaceExp	441	Invalid
6	35	left	male	17	1100	600	SpaceExp	262	Valid
6	35	left	male	18	500	900	SpaceExp	447	Invalid
6	35	left	male	19	500	700	SpaceExp	416	Valid
6	35	left	male	20	1100	1000	SpaceExp	463	Valid
6	35	left	male	21	500	1000	SpaceExp	275	Valid
6	35	left	male	22	500	800	SpaceExp	351	Valid
6	35	left	male	23	500	900	SpaceExp	428	Valid
6	35	left	male	24	1100	700	SpaceExp	414	Valid
6	35	left	male	25	500	800	SpaceExp	373	Valid
6	35	left	male	26	1100	800	SpaceExp	309	Valid
6	35	left	male	27	500	800	SpaceExp	224	Valid
6	35	left	male	28	500	600	SpaceExp	317	Valid
6	35	left	male	29	1100	700	SpaceExp	300	Invalid
6	35	left	male	30	500	900	SpaceExp	362	Valid
6	35	left	male	31	1100	900	SpaceExp	280	Valid
6	35	left	male	32	1100	700	SpaceExp	327	Valid
6	35	left	male	33	1100	700	SpaceExp	253	Valid
6	35	left	male	34	1100	900	SpaceExp	246	Invalid
6	35	left	male	35	500	800	SpaceExp	299	Valid
6	35	left	male	36	1100	800	SpaceExp	311	Valid
6	35	left	male	37	1100	600	SpaceExp	249	Valid
6	35	left	male	38	500	1000	SpaceExp	278	Invalid
6	35	left	male	39	1100	900	SpaceExp	405	Valid
6	35	left	male	40	500	600	SpaceExp	300	Valid
6	35	left	male	41	1100	800	SpaceExp1	269	Invalid
6	35	left	male	42	500	600	SpaceExp1	257	Valid
6	35	left	male	43	1100	900	SpaceExp1	209	Valid
6	35	left	male	44	500	1000	SpaceExp1	242	Valid
6	35	left	male	45	1100	700	SpaceExp1	314	Valid
6	35	left	male	46	1100	800	SpaceExp1	236	Valid
6	35	left	male	47	1100	900	SpaceExp1	294	Valid
6	35	left	male	48	1100	600	SpaceExp1	273	Valid
6	35	left	male	49	500	1000	SpaceExp1	229	Valid
6	35	left	male	50	1100	1000	SpaceExp1	267	Valid
6	35	left	male	51	500	800	SpaceExp1	487	Invalid
6	35	left	male	52	500	700	SpaceExp1	279	Valid
6	35	left	male	53	500	900	SpaceExp1	246	Invalid
6	35	left	male	54	500	900	SpaceExp1	239	Valid
6	35	left	male	55	500	1000	SpaceExp1	198	Valid
6	35	left	male	56	1100	700	SpaceExp1	209	Valid
6	35	left	male	57	500	700	SpaceExp1	291	Valid
6	35	left	male	58	1100	900	SpaceExp1	218	Valid
6	35	left	male	59	1100	700	SpaceExp1	205	Valid
6	35	left	male	60	1100	1000	SpaceExp1	396	Valid
6	35	left	male	61	500	700	SpaceExp1	238	Valid
6	35	left	male	62	1100	800	SpaceExp1	197	Valid
6	35	left	male	63	1100	600	SpaceExp1	196	Invalid
6	35	left	male	64	1100	1000	SpaceExp1	219	Valid
6	35	left	male	65	500	600	SpaceExp1	298	Valid
6	35	left	male	66	500	800	SpaceExp1	213	Valid
6	35	left	male	67	500	900	SpaceExp1	295	Valid
6	35	left	male	68	500	800	SpaceExp1	211	Valid
6	35	left	male	69	1100	1000	SpaceExp1	257	Valid
6	35	left	male	70	1100	700	SpaceExp1	242	Valid
6	35	left	male	71	500	600	SpaceExp1	326	Valid
6	35	left	male	72	500	600	SpaceExp1	273	Valid
6	35	left	male	73	1100	900	SpaceExp1	256	Valid
6	35	left	male	74	500	600	SpaceExp1	253	Valid
6	35	left	male	75	500	900	SpaceExp1	296	Invalid
6	35	left	male	76	500	800	SpaceExp1	315	Invalid
6	35	left	male	77	1100	1000	SpaceExp1	0	Valid
6	35	left	male	78	1100	1000	SpaceExp1	235	Invalid
6	35	left	male	79	1100	600	SpaceExp1	297	Invalid
6	35	left	male	80	500	900	SpaceExp1	361	Valid
6	35	left	male	81	1100	900	SpaceExp2	298	Valid
6	35	left	male	82	1100	800	SpaceExp2	236	Valid
6	35	left	male	83	500	1000	SpaceExp2	290	Valid
6	35	left	male	84	1100	800	SpaceExp2	245	Valid
6	35	left	male	85	1100	700	SpaceExp2	223	Valid
6	35	left	male	86	1100	600	SpaceExp2	285	Valid
6	35	left	male	87	500	900	SpaceExp2	261	Valid
6	35	left	male	88	500	700	SpaceExp2	255	Valid
6	35	left	male	89	500	1000	SpaceExp2	251	Valid
6	35	left	male	90	1100	600	SpaceExp2	217	Valid
6	35	left	male	91	1100	900	SpaceExp2	267	Invalid
6	35	left	male	92	1100	700	SpaceExp2	315	Valid
6	35	left	male	93	1100	800	SpaceExp2	269	Valid
6	35	left	male	94	500	600	SpaceExp2	282	Invalid
6	35	left	male	95	500	1000	SpaceExp2	302	Valid
6	35	left	male	96	500	700	SpaceExp2	285	Valid
6	35	left	male	97	500	600	SpaceExp2	257	Invalid
6	35	left	male	98	500	900	SpaceExp2	234	Valid
6	35	left	male	99	1100	900	SpaceExp2	283	Invalid
6	35	left	male	100	1100	1000	SpaceExp2	422	Valid
6	35	left	male	101	500	1000	SpaceExp2	237	Valid
6	35	left	male	102	500	1000	SpaceExp2	228	Valid
6	35	left	male	103	500	800	SpaceExp2	282	Valid
6	35	left	male	104	500	700	SpaceExp2	217	Valid
6	35	left	male	105	1100	600	SpaceExp2	327	Valid
6	35	left	male	106	500	600	SpaceExp2	241	Valid
6	35	left	male	107	1100	700	SpaceExp2	323	Valid
6	35	left	male	108	500	800	SpaceExp2	284	Valid
6	35	left	male	109	500	800	SpaceExp2	322	Invalid
6	35	left	male	110	500	700	SpaceExp2	216	Valid
6	35	left	male	111	500	700	SpaceExp2	250	Valid
6	35	left	male	112	1100	800	SpaceExp2	264	Valid
6	35	left	male	113	1100	600	SpaceExp2	333	Invalid
6	35	left	male	114	1100	600	SpaceExp2	486	Valid
6	35	left	male	115	1100	800	SpaceExp2	225	Valid
6	35	left	male	116	500	900	SpaceExp2	299	Invalid
6	35	left	male	117	1100	700	SpaceExp2	187	Valid
6	35	left	male	118	500	600	SpaceExp2	282	Valid
6	35	left	male	119	1100	1000	SpaceExp2	231	Invalid
6	35	left	male	120	1100	600	SpaceExp2	244	Valid
6	35	left	male	1	500	800	temporal1	0	Valid
6	35	left	male	2	500	800	temporal1	264	Invalid
6	35	left	male	3	500	1000	temporal1	245	Valid
6	35	left	male	4	1100	1000	temporal1	241	Valid
6	35	left	male	5	1100	1000	temporal1	343	Valid
6	35	left	male	6	1100	600	temporal1	216	Invalid
6	35	left	male	7	1100	600	temporal1	205	Valid
6	35	left	male	8	1100	700	temporal1	232	Valid
6	35	left	male	9	1100	900	temporal1	234	Valid
6	35	left	male	10	1100	700	temporal1	244	Valid
6	35	left	male	11	500	900	temporal1	461	Invalid
6	35	left	male	12	1100	900	temporal1	310	Valid
6	35	left	male	13	1100	1000	temporal1	240	Valid
6	35	left	male	14	500	800	temporal1	269	Valid
6	35	left	male	15	1100	600	temporal1	234	Valid
6	35	left	male	16	500	900	temporal1	324	Invalid
6	35	left	male	17	500	1000	temporal1	252	Valid
6	35	left	male	18	1100	700	temporal1	207	Invalid
6	35	left	male	19	500	900	temporal1	361	Valid
6	35	left	male	20	1100	1000	temporal1	225	Valid
6	35	left	male	21	1100	800	temporal1	392	Valid
6	35	left	male	22	500	700	temporal1	266	Valid
6	35	left	male	23	500	700	temporal1	300	Valid
6	35	left	male	24	1100	800	temporal1	374	Invalid
6	35	left	male	25	1100	800	temporal1	270	Valid
6	35	left	male	26	1100	1000	temporal1	427	Invalid
6	35	left	male	27	500	700	temporal1	309	Valid
6	35	left	male	28	1100	800	temporal1	271	Valid
6	35	left	male	29	1100	700	temporal1	280	Valid
6	35	left	male	30	500	900	temporal1	456	Valid
6	35	left	male	31	500	900	temporal1	232	Invalid
6	35	left	male	32	500	600	temporal1	334	Valid
6	35	left	male	33	500	600	temporal1	249	Valid
6	35	left	male	34	1100	700	temporal1	210	Valid
6	35	left	male	35	500	800	temporal1	225	Valid
6	35	left	male	36	500	900	temporal1	227	Valid
6	35	left	male	37	500	1000	temporal1	305	Valid
6	35	left	male	38	1100	1000	temporal1	228	Valid
6	35	left	male	39	500	700	temporal1	197	Valid
6	35	left	male	40	500	900	temporal1	265	Valid
6	35	left	male	41	1100	600	temporal2	313	Valid
6	35	left	male	42	500	600	temporal2	284	Valid
6	35	left	male	43	500	600	temporal2	225	Valid
6	35	left	male	44	500	800	temporal2	223	Invalid
6	35	left	male	45	1100	900	temporal2	265	Valid
6	35	left	male	46	500	1000	temporal2	206	Invalid
6	35	left	male	47	500	800	temporal2	132	Valid
6	35	left	male	48	1100	700	temporal2	0	Valid
6	35	left	male	49	1100	900	temporal2	253	Valid
6	35	left	male	50	1100	1000	temporal2	250	Valid
6	35	left	male	51	1100	700	temporal2	276	Valid
6	35	left	male	52	500	700	temporal2	252	Valid
6	35	left	male	53	500	800	temporal2	240	Valid
6	35	left	male	54	1100	600	temporal2	221	Valid
6	35	left	male	55	500	1000	temporal2	221	Valid
6	35	left	male	56	1100	700	temporal2	439	Valid
6	35	left	male	57	500	1000	temporal2	397	Valid
6	35	left	male	58	1100	900	temporal2	216	Valid
6	35	left	male	59	500	900	temporal2	258	Valid
6	35	left	male	60	500	700	temporal2	202	Valid
6	35	left	male	61	1100	600	temporal2	201	Valid
6	35	left	male	62	500	800	temporal2	241	Valid
6	35	left	male	63	500	800	temporal2	215	Invalid
6	35	left	male	64	500	600	temporal2	229	Valid
6	35	left	male	65	1100	800	temporal2	243	Valid
6	35	left	male	66	1100	600	temporal2	231	Valid
6	35	left	male	67	1100	800	temporal2	262	Invalid
6	35	left	male	68	500	1000	temporal2	258	Valid
6	35	left	male	69	500	700	temporal2	234	Valid
6	35	left	male	70	500	1000	temporal2	257	Valid
6	35	left	male	71	500	900	temporal2	233	Valid
6	35	left	male	72	1100	900	temporal2	195	Invalid
6	35	left	male	73	1100	700	temporal2	255	Valid
6	35	left	male	74	1100	800	temporal2	268	Valid
6	35	left	male	75	1100	900	temporal2	260	Invalid
6	35	left	male	76	1100	800	temporal2	305	Valid
6	35	left	male	77	1100	1000	temporal2	332	Invalid
6	35	left	male	78	1100	1000	temporal2	221	Valid
6	35	left	male	79	500	700	temporal2	408	Invalid
6	35	left	male	80	500	1000	temporal2	246	Valid
6	35	left	male	81	500	600	temporal3	0	Valid
6	35	left	male	82	1100	600	temporal3	292	Valid
6	35	left	male	83	500	900	temporal3	243	Valid
6	35	left	male	84	500	800	temporal3	281	Invalid
6	35	left	male	85	1100	800	temporal3	260	Valid
6	35	left	male	86	500	1000	temporal3	225	Invalid
6	35	left	male	87	500	900	temporal3	299	Valid
6	35	left	male	88	1100	900	temporal3	241	Invalid
6	35	left	male	89	1100	900	temporal3	267	Valid
6	35	left	male	90	500	700	temporal3	252	Invalid
6	35	left	male	91	500	900	temporal3	285	Valid
6	35	left	male	92	1100	800	temporal3	273	Valid
6	35	left	male	93	1100	900	temporal3	297	Valid
6	35	left	male	94	1100	600	temporal3	308	Valid
6	35	left	male	95	500	700	temporal3	627	Valid
6	35	left	male	96	1100	1000	temporal3	239	Valid
6	35	left	male	97	500	600	temporal3	246	Valid
6	35	left	male	98	500	800	temporal3	235	Valid
6	35	left	male	99	1100	600	temporal3	200	Valid
6	35	left	male	100	1100	600	temporal3	224	Valid
6	35	left	male	101	500	1000	temporal3	277	Valid
6	35	left	male	102	500	700	temporal3	254	Invalid
6	35	left	male	103	500	1000	temporal3	227	Valid
6	35	left	male	104	1100	600	temporal3	225	Invalid
6	35	left	male	105	1100	700	temporal3	315	Valid
6	35	left	male	106	1100	900	temporal3	265	Invalid
6	35	left	male	107	1100	700	temporal3	282	Valid
6	35	left	male	108	1100	1000	temporal3	301	Valid
6	35	left	male	109	1100	800	temporal3	264	Valid
6	35	left	male	110	500	700	temporal3	513	Valid
6	35	left	male	111	500	800	temporal3	260	Valid
6	35	left	male	112	1100	600	temporal3	256	Invalid
6	35	left	male	113	1100	600	temporal3	397	Valid
6	35	left	male	114	500	800	temporal3	285	Valid
6	35	left	male	115	500	800	temporal3	248	Valid
6	35	left	male	116	500	700	temporal3	234	Valid
6	35	left	male	117	1100	1000	temporal3	240	Valid
6	35	left	male	118	1100	900	temporal3	320	Valid
6	35	left	male	119	500	800	temporal3	235	Valid
6	35	left	male	120	500	600	temporal3	282	Valid
6	35	left	male	1	500	1000	realtrialNoCue1	408	nocue
6	35	left	male	2	1100	900	realtrialNoCue1	267	nocue
6	35	left	male	3	1100	800	realtrialNoCue1	310	nocue
6	35	left	male	4	1100	1000	realtrialNoCue1	320	nocue
6	35	left	male	5	1100	900	realtrialNoCue1	272	nocue
6	35	left	male	6	500	800	realtrialNoCue1	331	nocue
6	35	left	male	7	1100	700	realtrialNoCue1	242	nocue
6	35	left	male	8	500	900	realtrialNoCue1	283	nocue
6	35	left	male	9	500	700	realtrialNoCue1	242	nocue
6	35	left	male	10	1100	1000	realtrialNoCue1	256	nocue
6	35	left	male	11	1100	700	realtrialNoCue1	273	nocue
6	35	left	male	12	500	600	realtrialNoCue1	276	nocue
6	35	left	male	13	1100	600	realtrialNoCue1	249	nocue
6	35	left	male	14	500	1000	realtrialNoCue1	246	nocue
6	35	left	male	15	500	1000	realtrialNoCue1	196	nocue
6	35	left	male	16	500	600	realtrialNoCue1	276	nocue
6	35	left	male	17	500	600	realtrialNoCue1	454	nocue
6	35	left	male	18	500	700	realtrialNoCue1	233	nocue
6	35	left	male	19	1100	800	realtrialNoCue1	285	nocue
6	35	left	male	20	500	900	realtrialNoCue1	285	nocue
6	35	left	male	21	500	600	realtrialNoCue1	249	nocue
6	35	left	male	22	1100	900	realtrialNoCue1	219	nocue
6	35	left	male	23	500	800	realtrialNoCue1	281	nocue
6	35	left	male	24	500	1000	realtrialNoCue1	269	nocue
6	35	left	male	25	1100	900	realtrialNoCue1	228	nocue
6	35	left	male	26	1100	700	realtrialNoCue1	302	nocue
6	35	left	male	27	1100	900	realtrialNoCue1	269	nocue
6	35	left	male	28	1100	700	realtrialNoCue1	279	nocue
6	35	left	male	29	1100	1000	realtrialNoCue1	225	nocue
6	35	left	male	30	500	800	realtrialNoCue1	359	nocue
6	35	left	male	31	1100	700	realtrialNoCue1	293	nocue
6	35	left	male	32	500	600	realtrialNoCue1	328	nocue
6	35	left	male	33	1100	700	realtrialNoCue1	241	nocue
6	35	left	male	34	1100	1000	realtrialNoCue1	246	nocue
6	35	left	male	35	500	1000	realtrialNoCue1	395	nocue
6	35	left	male	36	500	700	realtrialNoCue1	215	nocue
6	35	left	male	37	500	800	realtrialNoCue1	292	nocue
6	35	left	male	38	1100	600	realtrialNoCue1	192	nocue
6	35	left	male	39	1100	900	realtrialNoCue1	252	nocue
6	35	left	male	40	500	1000	realtrialNoCue1	248	nocue
6	35	left	male	41	1100	800	realtrialNoCue1	246	nocue
6	35	left	male	42	500	900	realtrialNoCue1	247	nocue
6	35	left	male	43	500	1000	realtrialNoCue1	267	nocue
6	35	left	male	44	1100	900	realtrialNoCue1	253	nocue
6	35	left	male	45	1100	700	realtrialNoCue1	238	nocue
6	35	left	male	46	500	600	realtrialNoCue1	348	nocue
6	35	left	male	47	1100	800	realtrialNoCue1	325	nocue
6	35	left	male	48	500	700	realtrialNoCue1	291	nocue

## Sheet: 8
Subject	Age	Handedness	Sex	Trial	Delay	ISI_value	Running[Trial]	Target.RT	Validity
7	27	right	female	1	1100	1000	temporal1	247	Valid
7	27	right	female	2	500	900	temporal1	256	Valid
7	27	right	female	3	1100	900	temporal1	234	Invalid
7	27	right	female	4	500	700	temporal1	277	Valid
7	27	right	female	5	500	700	temporal1	228	Valid
7	27	right	female	6	1100	700	temporal1	253	Valid
7	27	right	female	7	500	700	temporal1	272	Valid
7	27	right	female	8	1100	600	temporal1	268	Valid
7	27	right	female	9	500	1000	temporal1	240	Invalid
7	27	right	female	10	500	700	temporal1	258	Valid
7	27	right	female	11	1100	1000	temporal1	279	Valid
7	27	right	female	12	500	800	temporal1	274	Valid
7	27	right	female	13	1100	800	temporal1	223	Invalid
7	27	right	female	14	1100	1000	temporal1	268	Valid
7	27	right	female	15	500	900	temporal1	262	Valid
7	27	right	female	16	500	800	temporal1	401	Invalid
7	27	right	female	17	500	1000	temporal1	233	Valid
7	27	right	female	18	500	600	temporal1	280	Invalid
7	27	right	female	19	500	900	temporal1	239	Valid
7	27	right	female	20	1100	600	temporal1	309	Valid
7	27	right	female	21	500	1000	temporal1	295	Valid
7	27	right	female	22	1100	800	temporal1	234	Valid
7	27	right	female	23	1100	900	temporal1	253	Valid
7	27	right	female	24	1100	700	temporal1	317	Invalid
7	27	right	female	25	500	1000	temporal1	279	Valid
7	27	right	female	26	1100	800	temporal1	260	Valid
7	27	right	female	27	500	800	temporal1	328	Valid
7	27	right	female	28	500	900	temporal1	222	Valid
7	27	right	female	29	1100	700	temporal1	248	Valid
7	27	right	female	30	1100	900	temporal1	241	Valid
7	27	right	female	31	1100	600	temporal1	246	Invalid
7	27	right	female	32	1100	800	temporal1	259	Valid
7	27	right	female	33	500	800	temporal1	248	Valid
7	27	right	female	34	1100	600	temporal1	301	Valid
7	27	right	female	35	1100	900	temporal1	244	Valid
7	27	right	female	36	500	700	temporal1	318	Invalid
7	27	right	female	37	1100	600	temporal1	239	Valid
7	27	right	female	38	500	600	temporal1	253	Valid
7	27	right	female	39	500	600	temporal1	258	Valid
7	27	right	female	40	1100	1000	temporal1	255	Valid
7	27	right	female	41	500	600	temporal2	280	Valid
7	27	right	female	42	1100	600	temporal2	621	Valid
7	27	right	female	43	500	900	temporal2	247	Valid
7	27	right	female	44	1100	700	temporal2	231	Invalid
7	27	right	female	45	500	700	temporal2	265	Valid
7	27	right	female	46	500	1000	temporal2	222	Invalid
7	27	right	female	47	500	700	temporal2	377	Valid
7	27	right	female	48	1100	1000	temporal2	233	Valid
7	27	right	female	49	1100	1000	temporal2	230	Invalid
7	27	right	female	50	1100	800	temporal2	268	Valid
7	27	right	female	51	1100	800	temporal2	240	Valid
7	27	right	female	52	500	600	temporal2	254	Valid
7	27	right	female	53	1100	700	temporal2	240	Valid
7	27	right	female	54	1100	800	temporal2	253	Valid
7	27	right	female	55	1100	900	temporal2	214	Valid
7	27	right	female	56	1100	800	temporal2	316	Valid
7	27	right	female	57	1100	700	temporal2	251	Valid
7	27	right	female	58	500	1000	temporal2	232	Valid
7	27	right	female	59	1100	800	temporal2	238	Invalid
7	27	right	female	60	500	700	temporal2	297	Valid
7	27	right	female	61	500	800	temporal2	252	Valid
7	27	right	female	62	500	600	temporal2	280	Valid
7	27	right	female	63	1100	900	temporal2	264	Valid
7	27	right	female	64	1100	600	temporal2	253	Valid
7	27	right	female	65	500	600	temporal2	403	Invalid
7	27	right	female	66	500	700	temporal2	238	Valid
7	27	right	female	67	1100	700	temporal2	231	Valid
7	27	right	female	68	1100	600	temporal2	253	Invalid
7	27	right	female	69	500	600	temporal2	274	Valid
7	27	right	female	70	1100	800	temporal2	270	Valid
7	27	right	female	71	500	900	temporal2	279	Invalid
7	27	right	female	72	500	1000	temporal2	259	Valid
7	27	right	female	73	500	900	temporal2	252	Valid
7	27	right	female	74	500	1000	temporal2	224	Valid
7	27	right	female	75	1100	800	temporal2	255	Valid
7	27	right	female	76	1100	1000	temporal2	291	Valid
7	27	right	female	77	500	900	temporal2	282	Invalid
7	27	right	female	78	1100	1000	temporal2	262	Valid
7	27	right	female	79	500	900	temporal2	303	Valid
7	27	right	female	80	500	900	temporal2	214	Valid
7	27	right	female	81	500	900	temporal3	217	Valid
7	27	right	female	82	1100	1000	temporal3	270	Valid
7	27	right	female	83	1100	700	temporal3	264	Valid
7	27	right	female	84	1100	700	temporal3	232	Invalid
7	27	right	female	85	1100	600	temporal3	277	Valid
7	27	right	female	86	500	700	temporal3	285	Valid
7	27	right	female	87	1100	600	temporal3	233	Valid
7	27	right	female	88	1100	800	temporal3	246	Valid
7	27	right	female	89	1100	700	temporal3	241	Valid
7	27	right	female	90	1100	900	temporal3	186	Valid
7	27	right	female	91	1100	600	temporal3	241	Valid
7	27	right	female	92	1100	800	temporal3	270	Valid
7	27	right	female	93	500	700	temporal3	391	Valid
7	27	right	female	94	500	1000	temporal3	262	Invalid
7	27	right	female	95	500	800	temporal3	355	Valid
7	27	right	female	96	1100	900	temporal3	264	Valid
7	27	right	female	97	1100	800	temporal3	211	Valid
7	27	right	female	98	500	1000	temporal3	355	Invalid
7	27	right	female	99	1100	600	temporal3	299	Invalid
7	27	right	female	100	500	1000	temporal3	295	Valid
7	27	right	female	101	500	900	temporal3	278	Valid
7	27	right	female	102	500	800	temporal3	267	Valid
7	27	right	female	103	500	900	temporal3	219	Valid
7	27	right	female	104	1100	700	temporal3	286	Valid
7	27	right	female	105	1100	600	temporal3	264	Valid
7	27	right	female	106	1100	900	temporal3	257	Valid
7	27	right	female	107	500	1000	temporal3	237	Valid
7	27	right	female	108	1100	1000	temporal3	252	Invalid
7	27	right	female	109	500	600	temporal3	346	Valid
7	27	right	female	110	1100	700	temporal3	271	Valid
7	27	right	female	111	500	900	temporal3	287	Valid
7	27	right	female	112	500	900	temporal3	231	Valid
7	27	right	female	113	500	800	temporal3	302	Valid
7	27	right	female	114	500	700	temporal3	300	Invalid
7	27	right	female	115	500	1000	temporal3	248	Valid
7	27	right	female	116	1100	600	temporal3	229	Invalid
7	27	right	female	117	500	800	temporal3	370	Valid
7	27	right	female	118	500	800	temporal3	307	Invalid
7	27	right	female	119	500	1000	temporal3	231	Valid
7	27	right	female	120	1100	600	temporal3	308	Valid
7	27	right	female	1	500	1000	realtrialneutral	278	neutral
7	27	right	female	2	1100	700	realtrialneutral	238	neutral
7	27	right	female	3	500	1000	realtrialneutral	299	neutral
7	27	right	female	4	1100	600	realtrialneutral	286	neutral
7	27	right	female	5	1100	600	realtrialneutral	226	neutral
7	27	right	female	6	1100	700	realtrialneutral	219	neutral
7	27	right	female	7	1100	1000	realtrialneutral	259	neutral
7	27	right	female	8	500	900	realtrialneutral	371	neutral
7	27	right	female	9	1100	600	realtrialneutral	276	neutral
7	27	right	female	10	500	800	realtrialneutral	360	neutral
7	27	right	female	11	500	800	realtrialneutral	264	neutral
7	27	right	female	12	1100	800	realtrialneutral	261	neutral
7	27	right	female	13	1100	600	realtrialneutral	249	neutral
7	27	right	female	14	500	700	realtrialneutral	283	neutral
7	27	right	female	15	500	700	realtrialneutral	275	neutral
7	27	right	female	16	500	800	realtrialneutral	0	neutral
7	27	right	female	17	1100	700	realtrialneutral1	306	neutral
7	27	right	female	18	500	900	realtrialneutral1	345	neutral
7	27	right	female	19	500	900	realtrialneutral1	230	neutral
7	27	right	female	20	1100	800	realtrialneutral1	267	neutral
7	27	right	female	21	500	1000	realtrialneutral1	353	neutral
7	27	right	female	22	1100	1000	realtrialneutral1	288	neutral
7	27	right	female	23	1100	1000	realtrialneutral1	301	neutral
7	27	right	female	24	500	700	realtrialneutral1	324	neutral
7	27	right	female	25	500	600	realtrialneutral1	255	neutral
7	27	right	female	26	500	600	realtrialneutral1	267	neutral
7	27	right	female	27	1100	1000	realtrialneutral1	271	neutral
7	27	right	female	28	500	900	realtrialneutral1	280	neutral
7	27	right	female	29	1100	800	realtrialneutral1	260	neutral
7	27	right	female	30	500	900	realtrialneutral1	285	neutral
7	27	right	female	31	1100	700	realtrialneutral1	308	neutral
7	27	right	female	32	1100	900	realtrialneutral1	218	neutral
7	27	right	female	33	1100	800	realtrialneutral2	247	neutral
7	27	right	female	34	1100	800	realtrialneutral2	251	neutral
7	27	right	female	35	500	900	realtrialneutral2	261	neutral
7	27	right	female	36	500	600	realtrialneutral2	265	neutral
7	27	right	female	37	1100	600	realtrialneutral2	295	neutral
7	27	right	female	38	1100	700	realtrialneutral2	269	neutral
7	27	right	female	39	500	900	realtrialneutral2	286	neutral
7	27	right	female	40	500	1000	realtrialneutral2	321	neutral
7	27	right	female	41	1100	900	realtrialneutral2	280	neutral
7	27	right	female	42	500	600	realtrialneutral2	396	neutral
7	27	right	female	43	500	1000	realtrialneutral2	259	neutral
7	27	right	female	44	500	800	realtrialneutral2	240	neutral
7	27	right	female	45	1100	900	realtrialneutral2	233	neutral
7	27	right	female	46	500	800	realtrialneutral2	311	neutral
7	27	right	female	47	1100	800	realtrialneutral2	274	neutral
7	27	right	female	48	1100	600	realtrialneutral2	237	neutral
7	27	right	female	1	1100	600	realtrialNoCue1	284	nocue
7	27	right	female	2	500	700	realtrialNoCue1	427	nocue
7	27	right	female	3	1100	700	realtrialNoCue1	213	nocue
7	27	right	female	4	500	800	realtrialNoCue1	292	nocue
7	27	right	female	5	1100	900	realtrialNoCue1	0	nocue
7	27	right	female	6	500	800	realtrialNoCue1	234	nocue
7	27	right	female	7	1100	600	realtrialNoCue1	393	nocue
7	27	right	female	8	1100	1000	realtrialNoCue1	255	nocue
7	27	right	female	9	500	1000	realtrialNoCue1	404	nocue
7	27	right	female	10	1100	1000	realtrialNoCue1	243	nocue
7	27	right	female	11	500	700	realtrialNoCue1	364	nocue
7	27	right	female	12	500	900	realtrialNoCue1	266	nocue
7	27	right	female	13	500	700	realtrialNoCue1	315	nocue
7	27	right	female	14	1100	800	realtrialNoCue1	325	nocue
7	27	right	female	15	500	900	realtrialNoCue1	290	nocue
7	27	right	female	16	1100	600	realtrialNoCue1	245	nocue
7	27	right	female	17	500	1000	realtrialNoCue1	270	nocue
7	27	right	female	18	1100	600	realtrialNoCue1	282	nocue
7	27	right	female	19	500	700	realtrialNoCue1	291	nocue
7	27	right	female	20	1100	900	realtrialNoCue1	249	nocue
7	27	right	female	21	1100	800	realtrialNoCue1	271	nocue
7	27	right	female	22	500	1000	realtrialNoCue1	267	nocue
7	27	right	female	23	1100	700	realtrialNoCue1	243	nocue
7	27	right	female	24	500	700	realtrialNoCue1	268	nocue
7	27	right	female	25	1100	900	realtrialNoCue1	277	nocue
7	27	right	female	26	500	900	realtrialNoCue1	253	nocue
7	27	right	female	27	1100	600	realtrialNoCue1	225	nocue
7	27	right	female	28	500	600	realtrialNoCue1	329	nocue
7	27	right	female	29	1100	700	realtrialNoCue1	286	nocue
7	27	right	female	30	500	1000	realtrialNoCue1	257	nocue
7	27	right	female	31	1100	800	realtrialNoCue1	238	nocue
7	27	right	female	32	500	1000	realtrialNoCue1	445	nocue
7	27	right	female	33	1100	1000	realtrialNoCue1	289	nocue
7	27	right	female	34	500	600	realtrialNoCue1	388	nocue
7	27	right	female	35	500	700	realtrialNoCue1	337	nocue
7	27	right	female	36	500	700	realtrialNoCue1	414	nocue
7	27	right	female	37	1100	1000	realtrialNoCue1	244	nocue
7	27	right	female	38	1100	800	realtrialNoCue1	226	nocue
7	27	right	female	39	500	900	realtrialNoCue1	331	nocue
7	27	right	female	40	1100	1000	realtrialNoCue1	221	nocue
7	27	right	female	41	500	1000	realtrialNoCue1	308	nocue
7	27	right	female	42	1100	700	realtrialNoCue1	250	nocue
7	27	right	female	43	1100	600	realtrialNoCue1	254	nocue
7	27	right	female	44	500	700	realtrialNoCue1	313	nocue
7	27	right	female	45	1100	900	realtrialNoCue1	0	nocue
7	27	right	female	46	1100	600	realtrialNoCue1	246	nocue
7	27	right	female	47	500	900	realtrialNoCue1	367	nocue
7	27	right	female	48	500	800	realtrialNoCue1	302	nocue
7	27	right	female	1	500	600	SpaceExp	333	Valid
7	27	right	female	2	1100	700	SpaceExp	266	Invalid
7	27	right	female	3	1100	800	SpaceExp	271	Valid
7	27	right	female	4	1100	900	SpaceExp	239	Valid
7	27	right	female	5	1100	1000	SpaceExp	285	Valid
7	27	right	female	6	1100	800	SpaceExp	264	Valid
7	27	right	female	7	500	1000	SpaceExp	358	Valid
7	27	right	female	8	1100	700	SpaceExp	218	Valid
7	27	right	female	9	1100	900	SpaceExp	684	Valid
7	27	right	female	10	500	800	SpaceExp	272	Valid
7	27	right	female	11	500	1000	SpaceExp	404	Invalid
7	27	right	female	12	1100	800	SpaceExp	243	Valid
7	27	right	female	13	500	600	SpaceExp	289	Invalid
7	27	right	female	14	500	600	SpaceExp	260	Valid
7	27	right	female	15	500	800	SpaceExp	241	Valid
7	27	right	female	16	1100	700	SpaceExp	314	Valid
7	27	right	female	17	1100	800	SpaceExp	310	Valid
7	27	right	female	18	1100	600	SpaceExp	256	Invalid
7	27	right	female	19	1100	900	SpaceExp	272	Valid
7	27	right	female	20	500	900	SpaceExp	345	Invalid
7	27	right	female	21	1100	700	SpaceExp	287	Valid
7	27	right	female	22	500	600	SpaceExp	314	Invalid
7	27	right	female	23	500	1000	SpaceExp	220	Valid
7	27	right	female	24	1100	900	SpaceExp	231	Valid
7	27	right	female	25	1100	600	SpaceExp	254	Invalid
7	27	right	female	26	500	1000	SpaceExp	346	Valid
7	27	right	female	27	500	800	SpaceExp	259	Valid
7	27	right	female	28	1100	800	SpaceExp	256	Invalid
7	27	right	female	29	1100	1000	SpaceExp	252	Valid
7	27	right	female	30	1100	1000	SpaceExp	298	Valid
7	27	right	female	31	1100	600	SpaceExp	302	Valid
7	27	right	female	32	500	700	SpaceExp	356	Valid
7	27	right	female	33	1100	700	SpaceExp	257	Valid
7	27	right	female	34	500	900	SpaceExp	0	Valid
7	27	right	female	35	500	700	SpaceExp	277	Valid
7	27	right	female	36	500	800	SpaceExp	273	Valid
7	27	right	female	37	500	700	SpaceExp	289	Valid
7	27	right	female	38	500	900	SpaceExp	225	Valid
7	27	right	female	39	500	900	SpaceExp	268	Valid
7	27	right	female	40	500	600	SpaceExp	320	Valid
7	27	right	female	41	1100	600	SpaceExp1	263	Valid
7	27	right	female	42	1100	1000	SpaceExp1	299	Invalid
7	27	right	female	43	500	700	SpaceExp1	403	Valid
7	27	right	female	44	500	700	SpaceExp1	382	Invalid
7	27	right	female	45	1100	600	SpaceExp1	285	Valid
7	27	right	female	46	1100	900	SpaceExp1	213	Valid
7	27	right	female	47	500	1000	SpaceExp1	357	Valid
7	27	right	female	48	1100	800	SpaceExp1	260	Valid
7	27	right	female	49	1100	800	SpaceExp1	218	Valid
7	27	right	female	50	500	900	SpaceExp1	269	Invalid
7	27	right	female	51	500	700	SpaceExp1	236	Valid
7	27	right	female	52	500	1000	SpaceExp1	218	Valid
7	27	right	female	53	1100	800	SpaceExp1	769	Valid
7	27	right	female	54	1100	900	SpaceExp1	246	Invalid
7	27	right	female	55	1100	1000	SpaceExp1	362	Valid
7	27	right	female	56	500	800	SpaceExp1	243	Valid
7	27	right	female	57	1100	800	SpaceExp1	225	Valid
7	27	right	female	58	500	700	SpaceExp1	299	Valid
7	27	right	female	59	500	1000	SpaceExp1	309	Valid
7	27	right	female	60	500	900	SpaceExp1	180	Valid
7	27	right	female	61	500	600	SpaceExp1	284	Invalid
7	27	right	female	62	1100	600	SpaceExp1	271	Valid
7	27	right	female	63	500	900	SpaceExp1	280	Valid
7	27	right	female	64	1100	600	SpaceExp1	261	Valid
7	27	right	female	65	500	800	SpaceExp1	280	Invalid
7	27	right	female	66	500	900	SpaceExp1	233	Valid
7	27	right	female	67	1100	800	SpaceExp1	239	Invalid
7	27	right	female	68	1100	900	SpaceExp1	256	Valid
7	27	right	female	69	1100	800	SpaceExp1	357	Valid
7	27	right	female	70	500	1000	SpaceExp1	286	Valid
7	27	right	female	71	1100	600	SpaceExp1	0	Valid
7	27	right	female	72	500	700	SpaceExp1	0	Valid
7	27	right	female	73	1100	600	SpaceExp1	235	Valid
7	27	right	female	74	500	800	SpaceExp1	306	Valid
7	27	right	female	75	500	1000	SpaceExp1	284	Valid
7	27	right	female	76	500	900	SpaceExp1	269	Valid
7	27	right	female	77	500	800	SpaceExp1	258	Valid
7	27	right	female	78	1100	700	SpaceExp1	0	Invalid
7	27	right	female	79	1100	700	SpaceExp1	220	Valid
7	27	right	female	80	1100	600	SpaceExp1	267	Valid
7	27	right	female	81	1100	600	SpaceExp2	302	Invalid
7	27	right	female	82	500	800	SpaceExp2	321	Valid
7	27	right	female	83	1100	600	SpaceExp2	235	Invalid
7	27	right	female	84	500	1000	SpaceExp2	338	Valid
7	27	right	female	85	1100	700	SpaceExp2	287	Valid
7	27	right	female	86	1100	1000	SpaceExp2	314	Invalid
7	27	right	female	87	500	900	SpaceExp2	345	Valid
7	27	right	female	88	500	1000	SpaceExp2	234	Invalid
7	27	right	female	89	500	900	SpaceExp2	364	Valid
7	27	right	female	90	1100	600	SpaceExp2	292	Invalid
7	27	right	female	91	500	600	SpaceExp2	320	Valid
7	27	right	female	92	500	800	SpaceExp2	227	Valid
7	27	right	female	93	500	900	SpaceExp2	221	Valid
7	27	right	female	94	1100	1000	SpaceExp2	292	Valid
7	27	right	female	95	1100	900	SpaceExp2	322	Valid
7	27	right	female	96	1100	700	SpaceExp2	201	Valid
7	27	right	female	97	1100	1000	SpaceExp2	263	Valid
7	27	right	female	98	500	600	SpaceExp2	405	Valid
7	27	right	female	99	500	900	SpaceExp2	288	Valid
7	27	right	female	100	500	1000	SpaceExp2	339	Valid
7	27	right	female	101	1100	700	SpaceExp2	257	Valid
7	27	right	female	102	1100	700	SpaceExp2	249	Valid
7	27	right	female	103	1100	800	SpaceExp2	304	Valid
7	27	right	female	104	500	700	SpaceExp2	486	Invalid
7	27	right	female	105	500	900	SpaceExp2	0	Valid
7	27	right	female	106	1100	800	SpaceExp2	230	Valid
7	27	right	female	107	1100	900	SpaceExp2	279	Valid
7	27	right	female	108	1100	600	SpaceExp2	386	Valid
7	27	right	female	109	1100	1000	SpaceExp2	259	Valid
7	27	right	female	110	1100	800	SpaceExp2	271	Valid
7	27	right	female	111	500	900	SpaceExp2	423	Valid
7	27	right	female	112	500	600	SpaceExp2	294	Invalid
7	27	right	female	113	1100	900	SpaceExp2	220	Valid
7	27	right	female	114	500	700	SpaceExp2	479	Invalid
7	27	right	female	115	1100	900	SpaceExp2	287	Valid
7	27	right	female	116	500	700	SpaceExp2	335	Valid
7	27	right	female	117	500	800	SpaceExp2	282	Valid
7	27	right	female	118	500	1000	SpaceExp2	270	Valid
7	27	right	female	119	1100	600	SpaceExp2	266	Valid
7	27	right	female	120	500	700	SpaceExp2	266	Valid

## Sheet: 9
Subject	Age	Handedness	Sex	Trial	Delay	ISI_value	Running[Trial]	Target.RT	Validity
8	26	left	female	1	1100	900	SpaceExp	509	Invalid
8	26	left	female	2	1100	1000	SpaceExp	248	Valid
8	26	left	female	3	1100	800	SpaceExp	213	Valid
8	26	left	female	4	1100	1000	SpaceExp	258	Valid
8	26	left	female	5	1100	1000	SpaceExp	399	Invalid
8	26	left	female	6	1100	800	SpaceExp	326	Valid
8	26	left	female	7	500	600	SpaceExp	617	Invalid
8	26	left	female	8	500	700	SpaceExp	371	Valid
8	26	left	female	9	1100	600	SpaceExp	300	Valid
8	26	left	female	10	500	1000	SpaceExp	399	Invalid
8	26	left	female	11	500	700	SpaceExp	346	Valid
8	26	left	female	12	500	700	SpaceExp	335	Invalid
8	26	left	female	13	1100	900	SpaceExp	268	Valid
8	26	left	female	14	500	800	SpaceExp	337	Valid
8	26	left	female	15	500	1000	SpaceExp	251	Valid
8	26	left	female	16	500	700	SpaceExp	269	Valid
8	26	left	female	17	1100	900	SpaceExp	0	Invalid
8	26	left	female	18	1100	900	SpaceExp	263	Valid
8	26	left	female	19	500	700	SpaceExp	312	Valid
8	26	left	female	20	500	900	SpaceExp	254	Valid
8	26	left	female	21	1100	1000	SpaceExp	60	Valid
8	26	left	female	22	500	800	SpaceExp	242	Valid
8	26	left	female	23	500	800	SpaceExp	262	Valid
8	26	left	female	24	500	800	SpaceExp	252	Valid
8	26	left	female	25	1100	900	SpaceExp	84	Invalid
8	26	left	female	26	500	900	SpaceExp	303	Invalid
8	26	left	female	27	500	800	SpaceExp	275	Valid
8	26	left	female	28	1100	1000	SpaceExp	351	Valid
8	26	left	female	29	1100	700	SpaceExp	291	Valid
8	26	left	female	30	1100	600	SpaceExp	263	Valid
8	26	left	female	31	500	600	SpaceExp	291	Valid
8	26	left	female	32	1100	600	SpaceExp	286	Valid
8	26	left	female	33	1100	600	SpaceExp	267	Valid
8	26	left	female	34	1100	600	SpaceExp	263	Valid
8	26	left	female	35	500	800	SpaceExp	300	Valid
8	26	left	female	36	500	900	SpaceExp	315	Valid
8	26	left	female	37	1100	600	SpaceExp	284	Valid
8	26	left	female	38	1100	1000	SpaceExp	264	Valid
8	26	left	female	39	500	700	SpaceExp	306	Valid
8	26	left	female	40	500	700	SpaceExp	297	Valid
8	26	left	female	41	1100	700	SpaceExp1	0	Valid
8	26	left	female	42	500	900	SpaceExp1	282	Valid
8	26	left	female	43	500	800	SpaceExp1	238	Valid
8	26	left	female	44	500	900	SpaceExp1	263	Invalid
8	26	left	female	45	1100	800	SpaceExp1	291	Invalid
8	26	left	female	46	1100	700	SpaceExp1	284	Valid
8	26	left	female	47	1100	1000	SpaceExp1	262	Valid
8	26	left	female	48	1100	800	SpaceExp1	308	Valid
8	26	left	female	49	1100	800	SpaceExp1	326	Valid
8	26	left	female	50	500	600	SpaceExp1	367	Valid
8	26	left	female	51	500	1000	SpaceExp1	280	Valid
8	26	left	female	52	500	1000	SpaceExp1	260	Valid
8	26	left	female	53	1100	1000	SpaceExp1	264	Valid
8	26	left	female	54	500	900	SpaceExp1	288	Invalid
8	26	left	female	55	1100	600	SpaceExp1	397	Valid
8	26	left	female	56	500	900	SpaceExp1	279	Valid
8	26	left	female	57	1100	600	SpaceExp1	227	Valid
8	26	left	female	58	1100	1000	SpaceExp1	242	Invalid
8	26	left	female	59	1100	900	SpaceExp1	274	Valid
8	26	left	female	60	1100	1000	SpaceExp1	237	Valid
8	26	left	female	61	1100	1000	SpaceExp1	316	Invalid
8	26	left	female	62	1100	900	SpaceExp1	282	Valid
8	26	left	female	63	500	700	SpaceExp1	306	Invalid
8	26	left	female	64	1100	600	SpaceExp1	333	Valid
8	26	left	female	65	500	600	SpaceExp1	280	Valid
8	26	left	female	66	1100	600	SpaceExp1	235	Valid
8	26	left	female	67	500	900	SpaceExp1	429	Valid
8	26	left	female	68	1100	1000	SpaceExp1	307	Valid
8	26	left	female	69	500	800	SpaceExp1	277	Valid
8	26	left	female	70	1100	700	SpaceExp1	254	Valid
8	26	left	female	71	1100	900	SpaceExp1	255	Valid
8	26	left	female	72	500	800	SpaceExp1	284	Valid
8	26	left	female	73	500	700	SpaceExp1	252	Valid
8	26	left	female	74	500	600	SpaceExp1	266	Valid
8	26	left	female	75	500	700	SpaceExp1	241	Valid
8	26	left	female	76	500	700	SpaceExp1	292	Invalid
8	26	left	female	77	1100	800	SpaceExp1	286	Invalid
8	26	left	female	78	500	600	SpaceExp1	314	Valid
8	26	left	female	79	500	700	SpaceExp1	345	Valid
8	26	left	female	80	500	800	SpaceExp1	251	Valid
8	26	left	female	81	1100	900	SpaceExp2	395	Valid
8	26	left	female	82	500	700	SpaceExp2	264	Valid
8	26	left	female	83	1100	900	SpaceExp2	280	Invalid
8	26	left	female	84	1100	800	SpaceExp2	309	Valid
8	26	left	female	85	1100	800	SpaceExp2	222	Valid
8	26	left	female	86	500	900	SpaceExp2	241	Valid
8	26	left	female	87	1100	600	SpaceExp2	86	Valid
8	26	left	female	88	1100	900	SpaceExp2	214	Valid
8	26	left	female	89	1100	900	SpaceExp2	287	Valid
8	26	left	female	90	500	900	SpaceExp2	256	Invalid
8	26	left	female	91	500	700	SpaceExp2	232	Invalid
8	26	left	female	92	1100	700	SpaceExp2	0	Valid
8	26	left	female	93	1100	1000	SpaceExp2	274	Valid
8	26	left	female	94	1100	700	SpaceExp2	312	Valid
8	26	left	female	95	1100	900	SpaceExp2	289	Valid
8	26	left	female	96	1100	600	SpaceExp2	339	Valid
8	26	left	female	97	1100	800	SpaceExp2	294	Valid
8	26	left	female	98	1100	700	SpaceExp2	293	Invalid
8	26	left	female	99	500	600	SpaceExp2	464	Valid
8	26	left	female	100	500	1000	SpaceExp2	285	Invalid
8	26	left	female	101	500	600	SpaceExp2	264	Valid
8	26	left	female	102	500	600	SpaceExp2	382	Invalid
8	26	left	female	103	500	1000	SpaceExp2	214	Valid
8	26	left	female	104	500	800	SpaceExp2	260	Valid
8	26	left	female	105	500	1000	SpaceExp2	241	Valid
8	26	left	female	106	1100	1000	SpaceExp2	213	Valid
8	26	left	female	107	500	700	SpaceExp2	288	Valid
8	26	left	female	108	500	1000	SpaceExp2	251	Valid
8	26	left	female	109	500	600	SpaceExp2	273	Valid
8	26	left	female	110	500	700	SpaceExp2	250	Valid
8	26	left	female	111	500	700	SpaceExp2	219	Valid
8	26	left	female	112	1100	900	SpaceExp2	0	Invalid
8	26	left	female	113	500	800	SpaceExp2	0	Valid
8	26	left	female	114	500	800	SpaceExp2	299	Valid
8	26	left	female	115	1100	600	SpaceExp2	310	Invalid
8	26	left	female	116	1100	800	SpaceExp2	369	Valid
8	26	left	female	117	500	800	SpaceExp2	289	Valid
8	26	left	female	118	1100	600	SpaceExp2	252	Valid
8	26	left	female	119	500	1000	SpaceExp2	266	Valid
8	26	left	female	120	1100	1000	SpaceExp2	261	Valid
8	26	left	female	1	500	900	realtrialneutral	301	neutral
8	26	left	female	2	1100	700	realtrialneutral	267	neutral
8	26	left	female	3	500	1000	realtrialneutral	288	neutral
8	26	left	female	4	500	800	realtrialneutral	325	neutral
8	26	left	female	5	1100	800	realtrialneutral	310	neutral
8	26	left	female	6	500	600	realtrialneutral	337	neutral
8	26	left	female	7	1100	900	realtrialneutral	270	neutral
8	26	left	female	8	500	700	realtrialneutral	311	neutral
8	26	left	female	9	1100	900	realtrialneutral	261	neutral
8	26	left	female	10	500	700	realtrialneutral	294	neutral
8	26	left	female	11	500	700	realtrialneutral	270	neutral
8	26	left	female	12	1100	700	realtrialneutral	0	neutral
8	26	left	female	13	500	1000	realtrialneutral	445	neutral
8	26	left	female	14	1100	700	realtrialneutral	405	neutral
8	26	left	female	15	1100	900	realtrialneutral	464	neutral
8	26	left	female	16	1100	900	realtrialneutral	304	neutral
8	26	left	female	17	1100	600	realtrialneutral1	418	neutral
8	26	left	female	18	1100	1000	realtrialneutral1	328	neutral
8	26	left	female	19	1100	600	realtrialneutral1	250	neutral
8	26	left	female	20	1100	1000	realtrialneutral1	335	neutral
8	26	left	female	21	500	800	realtrialneutral1	409	neutral
8	26	left	female	22	500	600	realtrialneutral1	295	neutral
8	26	left	female	23	500	900	realtrialneutral1	278	neutral
8	26	left	female	24	500	1000	realtrialneutral1	435	neutral
8	26	left	female	25	500	600	realtrialneutral1	320	neutral
8	26	left	female	26	500	700	realtrialneutral1	407	neutral
8	26	left	female	27	500	800	realtrialneutral1	349	neutral
8	26	left	female	28	500	1000	realtrialneutral1	344	neutral
8	26	left	female	29	1100	800	realtrialneutral1	0	neutral
8	26	left	female	30	1100	800	realtrialneutral1	367	neutral
8	26	left	female	31	1100	800	realtrialneutral1	279	neutral
8	26	left	female	32	1100	1000	realtrialneutral1	299	neutral
8	26	left	female	33	500	600	realtrialneutral2	303	neutral
8	26	left	female	34	500	800	realtrialneutral2	273	neutral
8	26	left	female	35	1100	900	realtrialneutral2	305	neutral
8	26	left	female	36	1100	1000	realtrialneutral2	284	neutral
8	26	left	female	37	1100	600	realtrialneutral2	272	neutral
8	26	left	female	38	1100	600	realtrialneutral2	269	neutral
8	26	left	female	39	500	700	realtrialneutral2	469	neutral
8	26	left	female	40	500	900	realtrialneutral2	261	neutral
8	26	left	female	41	1100	900	realtrialneutral2	262	neutral
8	26	left	female	42	1100	600	realtrialneutral2	307	neutral
8	26	left	female	43	500	800	realtrialneutral2	301	neutral
8	26	left	female	44	500	900	realtrialneutral2	324	neutral
8	26	left	female	45	500	1000	realtrialneutral2	319	neutral
8	26	left	female	46	1100	600	realtrialneutral2	273	neutral
8	26	left	female	47	1100	900	realtrialneutral2	202	neutral
8	26	left	female	48	500	800	realtrialneutral2	273	neutral
8	26	left	female	1	1100	700	temporal1	227	Valid
8	26	left	female	2	1100	800	temporal1	217	Valid
8	26	left	female	3	1100	700	temporal1	235	Valid
8	26	left	female	4	500	800	temporal1	361	Valid
8	26	left	female	5	1100	1000	temporal1	186	Valid
8	26	left	female	6	500	600	temporal1	226	Valid
8	26	left	female	7	1100	700	temporal1	171	Valid
8	26	left	female	8	500	900	temporal1	241	Valid
8	26	left	female	9	500	700	temporal1	209	Valid
8	26	left	female	10	1100	1000	temporal1	0	Invalid
8	26	left	female	11	1100	700	temporal1	218	Valid
8	26	left	female	12	1100	1000	temporal1	233	Invalid
8	26	left	female	13	500	700	temporal1	330	Valid
8	26	left	female	14	1100	800	temporal1	309	Valid
8	26	left	female	15	500	900	temporal1	260	Invalid
8	26	left	female	16	500	600	temporal1	247	Valid
8	26	left	female	17	500	800	temporal1	246	Invalid
8	26	left	female	18	500	600	temporal1	234	Valid
8	26	left	female	19	1100	700	temporal1	253	Valid
8	26	left	female	20	500	600	temporal1	314	Valid
8	26	left	female	21	500	1000	temporal1	285	Valid
8	26	left	female	22	500	900	temporal1	284	Invalid
8	26	left	female	23	500	1000	temporal1	321	Valid
8	26	left	female	24	500	800	temporal1	251	Valid
8	26	left	female	25	1100	1000	temporal1	263	Valid
8	26	left	female	26	1100	600	temporal1	285	Invalid
8	26	left	female	27	1100	800	temporal1	280	Valid
8	26	left	female	28	1100	600	temporal1	283	Valid
8	26	left	female	29	500	700	temporal1	324	Invalid
8	26	left	female	30	500	900	temporal1	233	Valid
8	26	left	female	31	1100	900	temporal1	179	Valid
8	26	left	female	32	1100	1000	temporal1	419	Valid
8	26	left	female	33	500	900	temporal1	269	Valid
8	26	left	female	34	1100	600	temporal1	378	Valid
8	26	left	female	35	500	600	temporal1	370	Valid
8	26	left	female	36	500	1000	temporal1	226	Valid
8	26	left	female	37	1100	800	temporal1	289	Invalid
8	26	left	female	38	1100	700	temporal1	336	Valid
8	26	left	female	39	1100	900	temporal1	269	Valid
8	26	left	female	40	500	600	temporal1	329	Valid
8	26	left	female	41	1100	1000	temporal2	0	Valid
8	26	left	female	42	500	800	temporal2	304	Valid
8	26	left	female	43	1100	900	temporal2	255	Valid
8	26	left	female	44	1100	700	temporal2	328	Valid
8	26	left	female	45	500	600	temporal2	457	Valid
8	26	left	female	46	1100	1000	temporal2	277	Valid
8	26	left	female	47	1100	600	temporal2	243	Valid
8	26	left	female	48	500	600	temporal2	263	Valid
8	26	left	female	49	500	800	temporal2	236	Valid
8	26	left	female	50	1100	900	temporal2	231	Valid
8	26	left	female	51	500	600	temporal2	261	Valid
8	26	left	female	52	1100	700	temporal2	269	Valid
8	26	left	female	53	1100	700	temporal2	294	Valid
8	26	left	female	54	500	800	temporal2	280	Valid
8	26	left	female	55	1100	1000	temporal2	277	Valid
8	26	left	female	56	1100	1000	temporal2	0	Invalid
8	26	left	female	57	1100	700	temporal2	251	Valid
8	26	left	female	58	500	1000	temporal2	312	Valid
8	26	left	female	59	1100	900	temporal2	229	Valid
8	26	left	female	60	500	700	temporal2	344	Invalid
8	26	left	female	61	500	900	temporal2	269	Valid
8	26	left	female	62	500	1000	temporal2	618	Valid
8	26	left	female	63	1100	800	temporal2	208	Valid
8	26	left	female	64	500	800	temporal2	486	Invalid
8	26	left	female	65	500	900	temporal2	246	Valid
8	26	left	female	66	1100	700	temporal2	256	Valid
8	26	left	female	67	1100	1000	temporal2	253	Invalid
8	26	left	female	68	1100	700	temporal2	277	Valid
8	26	left	female	69	500	800	temporal2	362	Valid
8	26	left	female	70	500	600	temporal2	339	Valid
8	26	left	female	71	500	900	temporal2	0	Valid
8	26	left	female	72	500	800	temporal2	0	Valid
8	26	left	female	73	500	600	temporal2	333	Valid
8	26	left	female	74	500	900	temporal2	323	Invalid
8	26	left	female	75	500	900	temporal2	353	Invalid
8	26	left	female	76	1100	900	temporal2	295	Invalid
8	26	left	female	77	500	900	temporal2	318	Valid
8	26	left	female	78	1100	800	temporal2	257	Valid
8	26	left	female	79	1100	800	temporal2	261	Valid
8	26	left	female	80	1100	700	temporal2	285	Invalid
8	26	left	female	81	1100	1000	temporal3	270	Valid
8	26	left	female	82	1100	800	temporal3	258	Invalid
8	26	left	female	83	500	1000	temporal3	335	Valid
8	26	left	female	84	1100	800	temporal3	271	Invalid
8	26	left	female	85	1100	700	temporal3	297	Valid
8	26	left	female	86	1100	800	temporal3	491	Valid
8	26	left	female	87	500	600	temporal3	287	Valid
8	26	left	female	88	1100	700	temporal3	254	Valid
8	26	left	female	89	1100	1000	temporal3	332	Invalid
8	26	left	female	90	1100	600	temporal3	262	Valid
8	26	left	female	91	500	600	temporal3	402	Valid
8	26	left	female	92	1100	600	temporal3	265	Valid
8	26	left	female	93	1100	900	temporal3	281	Valid
8	26	left	female	94	500	600	temporal3	277	Valid
8	26	left	female	95	1100	800	temporal3	290	Valid
8	26	left	female	96	1100	700	temporal3	289	Valid
8	26	left	female	97	500	800	temporal3	292	Valid
8	26	left	female	98	1100	900	temporal3	0	Valid
8	26	left	female	99	1100	700	temporal3	335	Invalid
8	26	left	female	100	500	700	temporal3	405	Invalid
8	26	left	female	101	500	900	temporal3	279	Valid
8	26	left	female	102	500	600	temporal3	268	Invalid
8	26	left	female	103	1100	900	temporal3	284	Valid
8	26	left	female	104	500	1000	temporal3	408	Valid
8	26	left	female	105	500	1000	temporal3	294	Valid
8	26	left	female	106	1100	700	temporal3	278	Valid
8	26	left	female	107	500	1000	temporal3	314	Valid
8	26	left	female	108	500	1000	temporal3	267	Valid
8	26	left	female	109	500	700	temporal3	333	Invalid
8	26	left	female	110	500	800	temporal3	302	Valid
8	26	left	female	111	500	1000	temporal3	265	Valid
8	26	left	female	112	1100	600	temporal3	111	Valid
8	26	left	female	113	1100	1000	temporal3	272	Valid
8	26	left	female	114	500	900	temporal3	338	Valid
8	26	left	female	115	500	900	temporal3	303	Valid
8	26	left	female	116	1100	600	temporal3	243	Valid
8	26	left	female	117	500	800	temporal3	344	Valid
8	26	left	female	118	500	1000	temporal3	281	Invalid
8	26	left	female	119	500	600	temporal3	260	Valid
8	26	left	female	120	1100	900	temporal3	238	Valid
8	26	left	female	1	1100	700	realtrialNoCue1	387	nocue
8	26	left	female	2	500	700	realtrialNoCue1	255	nocue
8	26	left	female	3	1100	1000	realtrialNoCue1	252	nocue
8	26	left	female	4	500	900	realtrialNoCue1	262	nocue
8	26	left	female	5	500	700	realtrialNoCue1	262	nocue
8	26	left	female	6	1100	600	realtrialNoCue1	251	nocue
8	26	left	female	7	1100	600	realtrialNoCue1	288	nocue
8	26	left	female	8	1100	800	realtrialNoCue1	292	nocue
8	26	left	female	9	500	1000	realtrialNoCue1	351	nocue
8	26	left	female	10	1100	900	realtrialNoCue1	236	nocue
8	26	left	female	11	500	900	realtrialNoCue1	301	nocue
8	26	left	female	12	500	700	realtrialNoCue1	253	nocue
8	26	left	female	13	500	800	realtrialNoCue1	186	nocue
8	26	left	female	14	1100	1000	realtrialNoCue1	226	nocue
8	26	left	female	15	1100	600	realtrialNoCue1	312	nocue
8	26	left	female	16	500	700	realtrialNoCue1	271	nocue
8	26	left	female	17	500	700	realtrialNoCue1	417	nocue
8	26	left	female	18	500	600	realtrialNoCue1	295	nocue
8	26	left	female	19	500	800	realtrialNoCue1	266	nocue
8	26	left	female	20	1100	900	realtrialNoCue1	290	nocue
8	26	left	female	21	500	800	realtrialNoCue1	318	nocue
8	26	left	female	22	1100	1000	realtrialNoCue1	368	nocue
8	26	left	female	23	1100	900	realtrialNoCue1	300	nocue
8	26	left	female	24	1100	700	realtrialNoCue1	300	nocue
8	26	left	female	25	500	600	realtrialNoCue1	631	nocue
8	26	left	female	26	500	700	realtrialNoCue1	273	nocue
8	26	left	female	27	1100	800	realtrialNoCue1	262	nocue
8	26	left	female	28	1100	800	realtrialNoCue1	314	nocue
8	26	left	female	29	500	800	realtrialNoCue1	348	nocue
8	26	left	female	30	1100	600	realtrialNoCue1	302	nocue
8	26	left	female	31	500	1000	realtrialNoCue1	337	nocue
8	26	left	female	32	1100	1000	realtrialNoCue1	235	nocue
8	26	left	female	33	500	1000	realtrialNoCue1	318	nocue
8	26	left	female	34	1100	600	realtrialNoCue1	264	nocue
8	26	left	female	35	1100	700	realtrialNoCue1	288	nocue
8	26	left	female	36	500	800	realtrialNoCue1	317	nocue
8	26	left	female	37	500	900	realtrialNoCue1	274	nocue
8	26	left	female	38	1100	1000	realtrialNoCue1	54	nocue
8	26	left	female	39	1100	600	realtrialNoCue1	717	nocue
8	26	left	female	40	1100	1000	realtrialNoCue1	319	nocue
8	26	left	female	41	500	700	realtrialNoCue1	343	nocue
8	26	left	female	42	1100	900	realtrialNoCue1	284	nocue
8	26	left	female	43	500	900	realtrialNoCue1	324	nocue
8	26	left	female	44	1100	600	realtrialNoCue1	238	nocue
8	26	left	female	45	500	1000	realtrialNoCue1	0	nocue
8	26	left	female	46	500	900	realtrialNoCue1	254	nocue
8	26	left	female	47	500	600	realtrialNoCue1	299	nocue
8	26	left	female	48	1100	800	realtrialNoCue1	342	nocue

[truncated: 53 more sheets: 10, 11, 12, 13, 14, 15, 16, 17, 18, 19, 20, 21, 22, 23, 24, 25, 26, 27, 28, 29 …]
